# Supplementary material for: Identification and Comparative Analysis of MicroRNAs Associated with Low-N Tolerance in Rice Genotypes
Source: PLoS One. 2012 Dec 5;7(12):e50261. doi: 10.1371/journal.pone.0050261 (PMC3515565; doi:10.1371/journal.pone.0050261)
Supplement: Table S1 — Expression profile for all the miRNAs analysed in IC-547557 and Vivek Dhan under low-N condition (0.01 mM) using Affymetrix Gene Chip _2.0 array platform. (XLS) [file pone.0050261.s001.xls]

## Sheet: Sheet1
Supplementary Table 1. A miRNA micoarray genelist containing 491 Oryza sativa miRNAs used on GeneChip miRNA_2.0 Array Affymatrix (XLS)
ProbeSet Name	Vivek Dhan R1	p-value (Rice miRNA LC.CEL)	Detection (Rice miRNA LC.CEL)	Vivek Dhan R2	p-value (Rice miRNA LT.CEL)	Detection (Rice miRNA LT.CEL)	IC547557 R1	p-value (Rice miRNA RC.CEL)	Detection (Rice miRNA RC.CEL)	IC-547557 R2	p-value (Rice miRNA.CEL)	Detection (Rice miRNA.CEL)	ProbeSet Type	Species Scientific Name	Sequence	GeneChip Array	Annotation Date	Sequence Source	Transcript ID(Array Design)	Alignments	Sequence Length
osa-miR156a_st	11.5649	8.72177e-16	TRUE	11.761	8.72177e-16	TRUE	11.556	8.72177e-16	TRUE	11.5926	8.72177e-16	TRUE	miRNA	Oryza sativa	UGACAGAAGAGAGUGAGCAC	miRNA-2_0	2010-10-08	Affymetrix Proprietary Database	osa-MIR156a	01:22523102-22523201 (-)	20
osa-miR156b_st	11.5466	8.72177e-16	TRUE	11.9523	8.72177e-16	TRUE	11.6225	8.72177e-16	TRUE	11.5644	8.72177e-16	TRUE	miRNA	Oryza sativa	UGACAGAAGAGAGUGAGCAC	miRNA-2_0	2010-10-08	Affymetrix Proprietary Database	osa-MIR156b	01:4665341-4665516 (+)	20
osa-miR156c_st	11.7634	8.72177e-16	TRUE	11.7555	8.72177e-16	TRUE	11.5326	8.72177e-16	TRUE	11.5435	8.72177e-16	TRUE	miRNA	Oryza sativa	UGACAGAAGAGAGUGAGCAC	miRNA-2_0	2010-10-08	Affymetrix Proprietary Database	osa-MIR156c	01:4664975-4665123 (+)	20
osa-miR156d_st	11.4103	8.72177e-16	TRUE	11.527	8.72177e-16	TRUE	11.4898	8.72177e-16	TRUE	11.4311	8.72177e-16	TRUE	miRNA	Oryza sativa	UGACAGAAGAGAGUGAGCAC	miRNA-2_0	2010-10-08	Affymetrix Proprietary Database	osa-MIR156d	02:4512881-4513009 (-)	20
osa-miR156e_st	11.4514	8.72177e-16	TRUE	11.5329	8.72177e-16	TRUE	11.4853	8.72177e-16	TRUE	11.5059	8.72177e-16	TRUE	miRNA	Oryza sativa	UGACAGAAGAGAGUGAGCAC	miRNA-2_0	2010-10-08	Affymetrix Proprietary Database	osa-MIR156e	04:24841188-24841291 (-)	20
osa-miR156f_st	11.5115	8.72177e-16	TRUE	11.77	8.72177e-16	TRUE	11.639	8.72177e-16	TRUE	11.4959	8.72177e-16	TRUE	miRNA	Oryza sativa	UGACAGAAGAGAGUGAGCAC	miRNA-2_0	2010-10-08	Affymetrix Proprietary Database	osa-MIR156f // osa-MIR156f	08:21475517-21475702 (+) // 08:21488519-21488704 (+)	20
osa-miR156g_st	11.4748	8.72177e-16	TRUE	11.8397	8.72177e-16	TRUE	11.5701	8.72177e-16	TRUE	11.5352	8.72177e-16	TRUE	miRNA	Oryza sativa	UGACAGAAGAGAGUGAGCAC	miRNA-2_0	2010-10-08	Affymetrix Proprietary Database	osa-MIR156g	09:15064252-15064367 (+)	20
osa-miR156h_st	11.2401	8.72177e-16	TRUE	11.6274	8.72177e-16	TRUE	11.5255	8.72177e-16	TRUE	11.4234	8.72177e-16	TRUE	miRNA	Oryza sativa	UGACAGAAGAGAGUGAGCAC	miRNA-2_0	2010-10-08	Affymetrix Proprietary Database	osa-MIR156h	06:26553831-26553931 (+)	20
osa-miR156i_st	11.4453	8.72177e-16	TRUE	11.5327	8.72177e-16	TRUE	11.5211	8.72177e-16	TRUE	11.4558	8.72177e-16	TRUE	miRNA	Oryza sativa	UGACAGAAGAGAGUGAGCAC	miRNA-2_0	2010-10-08	Affymetrix Proprietary Database	osa-MIR156i	02:24114126-24114215 (-)	20
osa-miR156j_st	11.4957	8.72177e-16	TRUE	11.6851	8.72177e-16	TRUE	11.5033	8.72177e-16	TRUE	11.3718	8.72177e-16	TRUE	miRNA	Oryza sativa	UGACAGAAGAGAGUGAGCAC	miRNA-2_0	2010-10-08	Affymetrix Proprietary Database	osa-miR156j		20
osa-miR160a_st	6.89712	7.98483e-09	TRUE	8.14058	1.73616e-14	TRUE	8.00858	8.72177e-16	TRUE	7.52146	8.72177e-16	TRUE	miRNA	Oryza sativa	UGCCUGGCUCCCUGUAUGCCA	miRNA-2_0	2010-10-08	Affymetrix Proprietary Database	osa-MIR160a	02:3511583-3511670 (-)	21
osa-miR160b_st	7.50164	2.57734e-09	TRUE	8.36716	5.267e-15	TRUE	8.23278	8.72177e-16	TRUE	7.69279	8.72177e-16	TRUE	miRNA	Oryza sativa	UGCCUGGCUCCCUGUAUGCCA	miRNA-2_0	2010-10-08	Affymetrix Proprietary Database	osa-MIR160b	06:28080022-28080160 (+)	21
osa-miR160c_st	7.73851	2.64734e-11	TRUE	8.26529	5.267e-15	TRUE	8.09179	1.59012e-15	TRUE	7.65829	8.72177e-16	TRUE	miRNA	Oryza sativa	UGCCUGGCUCCCUGUAUGCCA	miRNA-2_0	2010-10-08	Affymetrix Proprietary Database	osa-MIR160c	08:1706571-1706669 (+)	21
osa-miR160d_st	8.01898	1.44091e-13	TRUE	8.11194	3.14614e-14	TRUE	8.01706	8.72177e-16	TRUE	7.54154	8.72177e-16	TRUE	miRNA	Oryza sativa	UGCCUGGCUCCCUGUAUGCCA	miRNA-2_0	2010-10-08	Affymetrix Proprietary Database	osa-MIR160d	03:32447861-32448002 (+)	21
osa-miR162a_st	4.1944	0.552317	FALSE	8.20066	8.72177e-16	TRUE	6.55682	4.92384e-14	TRUE	6.05175	1.9177e-08	TRUE	miRNA	Oryza sativa	UCGAUAAACCUCUGCAUCCAG	miRNA-2_0	2010-10-08	Affymetrix Proprietary Database	osa-MIR162a	02:23599930-23600100 (+)	21
osa-miR164a_st	12.5319	8.72177e-16	TRUE	10.4827	8.72177e-16	TRUE	10.6209	8.72177e-16	TRUE	9.91299	8.72177e-16	TRUE	miRNA	Oryza sativa	UGGAGAAGCAGGGCACGUGCA	miRNA-2_0	2010-10-08	Affymetrix Proprietary Database	osa-MIR164a	07:28522349-28522504 (-)	21
osa-miR164b_st	12.4256	8.72177e-16	TRUE	10.4355	8.72177e-16	TRUE	10.5735	8.72177e-16	TRUE	9.91895	8.72177e-16	TRUE	miRNA	Oryza sativa	UGGAGAAGCAGGGCACGUGCA	miRNA-2_0	2010-10-08	Affymetrix Proprietary Database	osa-MIR164b	05:15838704-15838812 (-)	21
osa-miR166a_st	7.38371	4.4167e-09	TRUE	8.33422	1.59012e-15	TRUE	6.83191	2.18344e-11	TRUE	8.07001	8.72177e-16	TRUE	miRNA	Oryza sativa	UCGGACCAGGCUUCAUUCCCC	miRNA-2_0	2010-10-08	Affymetrix Proprietary Database	osa-MIR166a	10:19915634-19915778 (+)	21
osa-miR166b_st	7.69913	8.00166e-11	TRUE	8.55481	8.72177e-16	TRUE	6.69207	6.89367e-11	TRUE	8.14052	8.72177e-16	TRUE	miRNA	Oryza sativa	UCGGACCAGGCUUCAUUCCCC	miRNA-2_0	2010-10-08	Affymetrix Proprietary Database	osa-MIR166b	06:30326086-30326291 (-)	21
osa-miR166c_st	7.28556	3.27154e-10	TRUE	8.40238	1.59012e-15	TRUE	6.51411	1.5743e-10	TRUE	8.13007	8.72177e-16	TRUE	miRNA	Oryza sativa	UCGGACCAGGCUUCAUUCCCC	miRNA-2_0	2010-10-08	Affymetrix Proprietary Database	osa-MIR166c	03:3486784-3486908 (+)	21
osa-miR166d_st	6.79441	6.55352e-08	TRUE	8.46076	8.72177e-16	TRUE	6.67462	4.92887e-11	TRUE	8.19222	8.72177e-16	TRUE	miRNA	Oryza sativa	UCGGACCAGGCUUCAUUCCCC	miRNA-2_0	2010-10-08	Affymetrix Proprietary Database	osa-MIR166d	02:26124190-26124314 (+)	21
osa-miR166e_st	4.62793	0.123827	FALSE	5.86321	6.82148e-06	TRUE	4.79883	0.0302083	TRUE	6.32214	5.23854e-10	TRUE	miRNA	Oryza sativa	UCGAACCAGGCUUCAUUCCCC	miRNA-2_0	2010-10-08	Affymetrix Proprietary Database	osa-MIR166e	03:764722-764858 (+)	21
osa-miR166f_st	7.34965	9.97355e-10	TRUE	8.5618	8.72177e-16	TRUE	6.62653	9.63537e-11	TRUE	8.11235	8.72177e-16	TRUE	miRNA	Oryza sativa	UCGGACCAGGCUUCAUUCCCC	miRNA-2_0	2010-10-08	Affymetrix Proprietary Database	osa-MIR166f	10:14412056-14412162 (-)	21
osa-miR167a_st	8.43011	6.38399e-15	TRUE	8.51065	8.72177e-16	TRUE	6.61178	5.38808e-14	TRUE	7.69621	8.72177e-16	TRUE	miRNA	Oryza sativa	UGAAGCUGCCAGCAUGAUCUA	miRNA-2_0	2010-10-08	Affymetrix Proprietary Database	osa-MIR167a	12:25443203-25443343 (+)	21
osa-miR167a-star_st	3.97557	0.863425	FALSE	4.16379	0.864474	FALSE	3.91855	0.55266	FALSE	3.68613	0.80854	FALSE	miRNA	Oryza sativa	AUCAUGCAUGACAGCCUCAUUU	miRNA-2_0	2010-10-08	Affymetrix Proprietary Database	osa-MIR167a	12:25443203-25443343 (+)	22
osa-miR167b_st	8.6639	8.72177e-16	TRUE	8.53795	8.72177e-16	TRUE	6.50798	1.75798e-13	TRUE	7.4624	8.72177e-16	TRUE	miRNA	Oryza sativa	UGAAGCUGCCAGCAUGAUCUA	miRNA-2_0	2010-10-08	Affymetrix Proprietary Database	osa-MIR167b	03:30539817-30539979 (-)	21
osa-miR167c_st	8.30352	1.13775e-13	TRUE	8.22981	8.72177e-16	TRUE	6.55051	2.97429e-13	TRUE	7.50601	8.72177e-16	TRUE	miRNA	Oryza sativa	UGAAGCUGCCAGCAUGAUCUA	miRNA-2_0	2010-10-08	Affymetrix Proprietary Database	osa-MIR167c	03:33123489-33123651 (+)	21
osa-miR169a_st	8.10561	1.63364e-12	TRUE	7.35486	6.16269e-12	TRUE	5.64179	0.000149249	TRUE	6.30572	4.02341e-10	TRUE	miRNA	Oryza sativa	CAGCCAAGGAUGACUUGCCGA	miRNA-2_0	2010-10-08	Affymetrix Proprietary Database	osa-MIR169a	01:8728104-8728276 (+)	21
osa-miR171a_st	3.73665	0.618013	FALSE	4.56496	0.329344	FALSE	4.45121	0.197024	FALSE	4.7525	0.0529801	TRUE	miRNA	Oryza sativa	UGAUUGAGCCGCGCCAAUAUC	miRNA-2_0	2010-10-08	Affymetrix Proprietary Database	osa-MIR171a	06:25890135-25890230 (+)	21
osa-miR393_st	5.4224	0.032779	TRUE	7.27255	4.05795e-12	TRUE	4.88732	0.0083379	TRUE	4.76133	0.195039	FALSE	miRNA	Oryza sativa	UCCAAAGGGAUCGCAUUGAUC	miRNA-2_0	2010-10-08	Affymetrix Proprietary Database	osa-MIR393	01:2308149-2308263 (-)	21
osa-miR394_st	4.61611	0.253162	FALSE	5.67556	3.15144e-05	TRUE	5.04544	0.00245806	TRUE	5.0474	3.15378e-05	TRUE	miRNA	Oryza sativa	UUGGCAUUCUGUCCACCUCC	miRNA-2_0	2010-10-08	Affymetrix Proprietary Database	osa-MIR394	02:27142285-27142394 (+)	20
osa-miR395b_st	4.28669	0.395804	FALSE	4.35381	0.777004	FALSE	5.25466	0.0001757	TRUE	4.07941	0.413981	FALSE	miRNA	Oryza sativa	GUGAAGUGUUUGGGGGAACUC	miRNA-2_0	2010-10-08	Affymetrix Proprietary Database	osa-MIR395b	04:31620227-31620312 (-)	21
osa-miR395d_st	4.60856	0.31637	FALSE	4.0225	0.885004	FALSE	5.39154	7.44358e-05	TRUE	4.85622	0.238201	FALSE	miRNA	Oryza sativa	GUGAAGUGUUUGGGGGAACUC	miRNA-2_0	2010-10-08	Affymetrix Proprietary Database	osa-MIR395d	04:31619948-31620035 (-)	21
osa-miR395e_st	4.53734	0.689782	FALSE	3.57247	0.996727	FALSE	5.20457	0.00104165	TRUE	3.80998	0.772617	FALSE	miRNA	Oryza sativa	GUGAAGUGUUUGGGGGAACUC	miRNA-2_0	2010-10-08	Affymetrix Proprietary Database	osa-MIR395e	04:31619805-31619892 (-)	21
osa-miR395g_st	3.75219	0.935438	FALSE	4.0548	0.776625	FALSE	5.41785	4.02469e-05	TRUE	4.49527	0.115347	FALSE	miRNA	Oryza sativa	GUGAAGUGUUUGGGGGAACUC	miRNA-2_0	2010-10-08	Affymetrix Proprietary Database	osa-MIR395g	04:31619526-31619611 (-)	21
osa-miR395h_st	3.97557	0.18477	FALSE	3.36068	0.963105	FALSE	5.1758	0.00028172	TRUE	5.04437	0.0080576	TRUE	miRNA	Oryza sativa	GUGAAGUGUUUGGGGGAACUC	miRNA-2_0	2010-10-08	Affymetrix Proprietary Database	osa-MIR395h	08:3298147-3298258 (+)	21
osa-miR395i_st	4.046	0.413337	FALSE	3.69012	0.923865	FALSE	5.36208	0.000153351	TRUE	4.64841	0.19564	FALSE	miRNA	Oryza sativa	GUGAAGUGUUUGGGGGAACUC	miRNA-2_0	2010-10-08	Affymetrix Proprietary Database	osa-MIR395i	08:3298322-3298420 (+)	21
osa-miR395j_st	4.46984	0.344803	FALSE	4.03484	0.961448	FALSE	5.27175	0.000338626	TRUE	3.95563	0.75266	FALSE	miRNA	Oryza sativa	GUGAAGUGUUUGGGGGAACUC	miRNA-2_0	2010-10-08	Affymetrix Proprietary Database	osa-MIR395j	08:3298482-3298593 (+)	21
osa-miR395k_st	4.99594	0.0904408	FALSE	4.17371	0.643111	FALSE	5.10853	0.000369125	TRUE	3.76967	0.338283	FALSE	miRNA	Oryza sativa	GUGAAGUGUUUGGGGGAACUC	miRNA-2_0	2010-10-08	Affymetrix Proprietary Database	osa-MIR395k	08:3298655-3298753 (+)	21
osa-miR395l_st	3.82911	0.940438	FALSE	3.69951	0.923334	FALSE	5.56767	9.97018e-05	TRUE	4.00883	0.884531	FALSE	miRNA	Oryza sativa	GUGAAGUGUUUGGGGGAACUC	miRNA-2_0	2010-10-08	Affymetrix Proprietary Database	osa-MIR395l	08:3299000-3299093 (+)	21
osa-miR395s_st	3.60333	0.599261	FALSE	4.17371	0.668326	FALSE	5.39661	0.000142591	TRUE	4.65655	0.242492	FALSE	miRNA	Oryza sativa	GUGAAGUGUUUGGGGGAACUC	miRNA-2_0	2010-10-08	Affymetrix Proprietary Database	osa-MIR395s	04:32437833-32437918 (+)	21
osa-miR395t_st	4.00055	0.802183	FALSE	3.35636	0.996208	FALSE	4.37296	0.243185	FALSE	3.65991	0.851074	FALSE	miRNA	Oryza sativa	GUGAAGUGUUUGGGGAAACUC	miRNA-2_0	2010-10-08	Affymetrix Proprietary Database	osa-MIR395t	09:6606353-6606495 (-)	21
osa-miR395c_st	3.44997	0.661494	FALSE	3.42143	0.999119	FALSE	3.98343	0.683442	FALSE	3.80998	0.868186	FALSE	miRNA	Oryza sativa	GUGAAGUGUUUGGAGGAACUC	miRNA-2_0	2010-10-08	Affymetrix Proprietary Database	osa-MIR395c	04:31620086-31620174 (-)	21
osa-miR395a_st	3.97557	0.902037	FALSE	4.48482	0.551738	FALSE	5.69215	5.14914e-05	TRUE	5.06769	0.115923	FALSE	miRNA	Oryza sativa	GUGAAGUGCUUGGGGGAACUC	miRNA-2_0	2010-10-08	Affymetrix Proprietary Database	osa-MIR395a	04:31620387-31620528 (-)	21
osa-miR395f_st	3.93235	0.562492	FALSE	3.87693	0.944863	FALSE	4.83152	0.00683212	TRUE	4.55764	0.170686	FALSE	miRNA	Oryza sativa	GUGAAUUGUUUGGGGGAACUC	miRNA-2_0	2010-10-08	Affymetrix Proprietary Database	osa-MIR395f	04:31619667-31619748 (-)	21
osa-miR395u_st	3.91802	0.821032	FALSE	3.77929	0.802669	FALSE	5.81581	1.96879e-08	TRUE	4.35295	0.209064	FALSE	miRNA	Oryza sativa	GUGAAGCGUUUGGGGGAAAUC	miRNA-2_0	2010-10-08	Affymetrix Proprietary Database	osa-MIR395u	09:6605701-6605786 (-)	21
osa-miR396a_st	4.22334	0.602615	FALSE	4.52723	0.40981	FALSE	4.44944	0.340123	FALSE	3.68913	0.965958	FALSE	miRNA	Oryza sativa	UUCCACAGCUUUCUUGAACUG	miRNA-2_0	2010-10-08	Affymetrix Proprietary Database	osa-MIR396a	02:34274515-34274668 (+)	21
osa-miR396b_st	4.69205	0.160251	FALSE	4.5208	0.464109	FALSE	4.20617	0.29644	FALSE	3.85121	0.765077	FALSE	miRNA	Oryza sativa	UUCCACAGCUUUCUUGAACUG	miRNA-2_0	2010-10-08	Affymetrix Proprietary Database	osa-MIR396b	06:3668650-3668765 (+)	21
osa-miR396c_st	4.08645	0.972742	FALSE	3.86695	0.799261	FALSE	4.23342	0.52317	FALSE	3.92087	0.216111	FALSE	miRNA	Oryza sativa	UUCCACAGCUUUCUUGAACUU	miRNA-2_0	2010-10-08	Affymetrix Proprietary Database	osa-MIR396c	02:34282004-34282144 (-)	21
osa-miR397a_st	3.48891	0.683927	FALSE	5.20795	0.0237308	TRUE	3.93194	0.615035	FALSE	4.49674	0.0620912	FALSE	miRNA	Oryza sativa	UCAUUGAGUGCAGCGUUGAUG	miRNA-2_0	2010-10-08	Affymetrix Proprietary Database	osa-MIR397a	06:28488787-28488900 (+)	21
osa-miR397b_st	4.19893	0.820216	FALSE	5.262	0.0369372	TRUE	3.91855	0.780502	FALSE	4.03334	0.611233	FALSE	miRNA	Oryza sativa	UUAUUGAGUGCAGCGUUGAUG	miRNA-2_0	2010-10-08	Affymetrix Proprietary Database	osa-MIR397b	02:3280779-3280896 (-)	21
osa-miR398a_st	5.33665	0.0194841	TRUE	3.21763	0.999658	FALSE	2.74388	0.999514	FALSE	4.14776	0.755282	FALSE	miRNA	Oryza sativa	UGUGUUCUCAGGUCACCCCUU	miRNA-2_0	2010-10-08	Affymetrix Proprietary Database	osa-MIR398a	10:9145071-9145185 (-)	21
osa-miR398b_st	4.60033	0.0823574	FALSE	4.11027	0.582489	FALSE	3.56013	0.964554	FALSE	3.88097	0.945784	FALSE	miRNA	Oryza sativa	UGUGUUCUCAGGUCGCCCCUG	miRNA-2_0	2010-10-08	Affymetrix Proprietary Database	osa-MIR398b	07:14597624-14597711 (-)	21
osa-miR399a_st	4.05331	0.862603	FALSE	4.88565	0.115302	FALSE	4.40031	0.304335	FALSE	4.87284	0.0397132	TRUE	miRNA	Oryza sativa	UGCCAAAGGAGAAUUGCCCUG	miRNA-2_0	2010-10-08	Affymetrix Proprietary Database	osa-MIR399a	01:30477592-30477740 (+)	21
osa-miR399b_st	4.70743	0.0640497	FALSE	4.50538	0.249228	FALSE	4.45265	0.0451991	TRUE	4.18156	0.476432	FALSE	miRNA	Oryza sativa	UGCCAAAGGAGAAUUGCCCUG	miRNA-2_0	2010-10-08	Affymetrix Proprietary Database	osa-MIR399b	02:7664026-7664122 (-)	21
osa-miR399c_st	3.9502	0.310673	FALSE	4.71923	0.10084	FALSE	4.20344	0.317425	FALSE	4.18339	0.251986	FALSE	miRNA	Oryza sativa	UGCCAAAGGAGAAUUGCCCUG	miRNA-2_0	2010-10-08	Affymetrix Proprietary Database	osa-MIR399c	05:26243301-26243410 (-)	21
osa-miR399d_st	6.15438	1.23919e-07	TRUE	5.2901	0.00174789	TRUE	4.81092	0.0274128	TRUE	4.28808	0.414545	FALSE	miRNA	Oryza sativa	UGCCAAAGGAGAGUUGCCCUG	miRNA-2_0	2010-10-08	Affymetrix Proprietary Database	osa-MIR399d	06:1560790-1561075 (+)	21
osa-miR399e_st	3.82373	0.943471	FALSE	3.91412	0.85912	FALSE	3.77776	0.805424	FALSE	3.55445	0.844814	FALSE	miRNA	Oryza sativa	UGCCAAAGGAGAUUUGCCCAG	miRNA-2_0	2010-10-08	Affymetrix Proprietary Database	osa-MIR399e	01:30476568-30476685 (-)	21
osa-miR399f_st	4.69033	0.0502004	TRUE	3.61497	0.922559	FALSE	3.29531	0.947804	FALSE	4.24824	0.305682	FALSE	miRNA	Oryza sativa	UGCCAAAGGAGAUUUGCCCAG	miRNA-2_0	2010-10-08	Affymetrix Proprietary Database	osa-MIR399f	06:20887634-20887750 (-)	21
osa-miR399g_st	4.43891	0.173557	FALSE	4.17983	0.908406	FALSE	3.64859	0.899383	FALSE	4.1446	0.595436	FALSE	miRNA	Oryza sativa	UGCCAAAGGAGAUUUGCCCAG	miRNA-2_0	2010-10-08	Affymetrix Proprietary Database	osa-MIR399g	02:7675284-7675402 (+)	21
osa-miR399h_st	3.97958	0.659323	FALSE	4.36747	0.677488	FALSE	4.25971	0.339729	FALSE	4.68465	0.225994	FALSE	miRNA	Oryza sativa	UGCCAAAGGAGACUUGCCCAG	miRNA-2_0	2010-10-08	Affymetrix Proprietary Database	osa-MIR399h	05:26245299-26245397 (+)	21
osa-miR399i_st	4.43891	0.445151	FALSE	4.54215	0.185091	FALSE	4.63165	0.0495931	TRUE	4.62739	0.565728	FALSE	miRNA	Oryza sativa	UGCCAAAGGAGAGCUGCCCUG	miRNA-2_0	2010-10-08	Affymetrix Proprietary Database	osa-MIR399i	02:7650684-7650799 (+)	21
osa-miR399j_st	4.96488	3.12475e-05	TRUE	5.18092	0.0152316	TRUE	4.79633	0.0599054	TRUE	3.64327	0.843947	FALSE	miRNA	Oryza sativa	UGCCAAAGGAGAGUUGCCCUA	miRNA-2_0	2010-10-08	Affymetrix Proprietary Database	osa-MIR399j	04:28687978-28688083 (+)	21
osa-miR399k_st	4.60829	0.521769	FALSE	4.01268	0.870177	FALSE	3.09278	0.995642	FALSE	3.74448	0.699193	FALSE	miRNA	Oryza sativa	UGCCAAAGGAAAUUUGCCCCG	miRNA-2_0	2010-10-08	Affymetrix Proprietary Database	osa-MIR399k	05:26248616-26248721 (+)	21
osa-miR156k_st	8.68696	2.32622e-14	TRUE	8.75033	8.72177e-16	TRUE	6.62268	1.35603e-14	TRUE	7.55612	8.72177e-16	TRUE	miRNA	Oryza sativa	UGACAGAAGAGAGAGAGCACA	miRNA-2_0	2010-10-08	Affymetrix Proprietary Database	osa-MIR156k	09:18288106-18288211 (-)	21
osa-miR156l_st	9.83061	8.72177e-16	TRUE	9.87674	8.72177e-16	TRUE	8.16181	8.72177e-16	TRUE	8.93206	8.72177e-16	TRUE	miRNA	Oryza sativa	CGACAGAAGAGAGUGAGCAUA	miRNA-2_0	2010-10-08	Affymetrix Proprietary Database	osa-MIR156l	05:5230587-5230742 (+)	21
osa-miR159a.2_st	7.25889	1.07478e-08	TRUE	4.46739	0.397248	FALSE	3.63433	0.902994	FALSE	3.75658	0.475013	FALSE	miRNA	Oryza sativa	UUGCAUGCCCCAGGAGCUGCA	miRNA-2_0	2010-10-08	Affymetrix Proprietary Database	osa-MIR159a	01:17680877-17681148 (+)	21
osa-miR159a.1_st	10.2418	8.72177e-16	TRUE	12.7903	8.72177e-16	TRUE	13.0976	8.72177e-16	TRUE	12.1973	8.72177e-16	TRUE	miRNA	Oryza sativa	UUUGGAUUGAAGGGAGCUCUG	miRNA-2_0	2010-10-08	Affymetrix Proprietary Database	osa-MIR159a	01:17680877-17681148 (+)	21
osa-miR159b_st	10.0851	8.72177e-16	TRUE	12.8071	8.72177e-16	TRUE	13.0727	8.72177e-16	TRUE	12.0872	8.72177e-16	TRUE	miRNA	Oryza sativa	UUUGGAUUGAAGGGAGCUCUG	miRNA-2_0	2010-10-08	Affymetrix Proprietary Database	osa-MIR159b	01:1214030-1214217 (+)	21
osa-miR159c_st	8.60531	8.72177e-16	TRUE	9.81047	8.72177e-16	TRUE	9.73781	8.72177e-16	TRUE	8.87748	8.72177e-16	TRUE	miRNA	Oryza sativa	AUUGGAUUGAAGGGAGCUCCA	miRNA-2_0	2010-10-08	Affymetrix Proprietary Database	osa-MIR159c	01:6555048-6555244 (-)	21
osa-miR159d_st	8.33644	8.72177e-16	TRUE	10.0642	8.72177e-16	TRUE	10.3137	8.72177e-16	TRUE	9.10125	8.72177e-16	TRUE	miRNA	Oryza sativa	AUUGGAUUGAAGGGAGCUCCG	miRNA-2_0	2010-10-08	Affymetrix Proprietary Database	osa-MIR159d	01:6562756-6562944 (-)	21
osa-miR159e_st	8.32826	1.59012e-15	TRUE	9.91709	8.72177e-16	TRUE	9.98399	8.72177e-16	TRUE	9.06306	8.72177e-16	TRUE	miRNA	Oryza sativa	AUUGGAUUGAAGGGAGCUCCU	miRNA-2_0	2010-10-08	Affymetrix Proprietary Database	osa-MIR159e	01:9759684-9759874 (-)	21
osa-miR159f_st	9.8058	8.72177e-16	TRUE	11.1269	8.72177e-16	TRUE	11.8564	8.72177e-16	TRUE	10.6225	8.72177e-16	TRUE	miRNA	Oryza sativa	CUUGGAUUGAAGGGAGCUCUA	miRNA-2_0	2010-10-08	Affymetrix Proprietary Database	osa-MIR159f	01:6692112-6692299 (+)	21
osa-miR319a_st	5.5544	0.000329268	TRUE	5.41212	0.000338039	TRUE	7.18769	9.56856e-15	TRUE	7.15167	8.72177e-16	TRUE	miRNA	Oryza sativa	UUGGACUGAAGGGUGCUCCC	miRNA-2_0	2010-10-08	Affymetrix Proprietary Database	osa-MIR319a	01:26822238-26822428 (-)	20
osa-miR319b_st	6.14316	6.71624e-05	TRUE	5.84151	9.11655e-05	TRUE	7.34692	5.267e-15	TRUE	7.06579	8.72177e-16	TRUE	miRNA	Oryza sativa	UUGGACUGAAGGGUGCUCCC	miRNA-2_0	2010-10-08	Affymetrix Proprietary Database	osa-MIR319b	01:6676570-6676766 (-)	20
osa-miR160e_st	8.868	5.46477e-14	TRUE	8.76383	8.72177e-16	TRUE	8.41421	8.72177e-16	TRUE	7.70514	8.72177e-16	TRUE	miRNA	Oryza sativa	UGCCUGGCUCCCUGUAUGCCG	miRNA-2_0	2010-10-08	Affymetrix Proprietary Database	osa-MIR160e	07:2215762-2215875 (-)	21
osa-miR160f_st	6.63063	3.90516e-06	TRUE	7.22978	2.05242e-12	TRUE	5.8448	2.00063e-06	TRUE	4.84943	0.0643039	FALSE	miRNA	Oryza sativa	UGCCUGGCUCCCUGAAUGCCA	miRNA-2_0	2010-10-08	Affymetrix Proprietary Database	osa-MIR160f	08:24394168-24394267 (+)	21
osa-miR162b_st	3.97557	0.900618	FALSE	6.32917	2.60532e-07	TRUE	5.36194	6.68195e-05	TRUE	4.61363	0.0647315	FALSE	miRNA	Oryza sativa	UCGAUAAGCCUCUGCAUCCAG	miRNA-2_0	2010-10-08	Affymetrix Proprietary Database	osa-MIR162b	04:24220760-24220893 (+)	21
osa-miR164c_st	11.6186	8.72177e-16	TRUE	9.85596	8.72177e-16	TRUE	9.21558	8.72177e-16	TRUE	8.87882	8.72177e-16	TRUE	miRNA	Oryza sativa	UGGAGAAGCAGGGUACGUGCA	miRNA-2_0	2010-10-08	Affymetrix Proprietary Database	osa-MIR164c	05:17267083-17267201 (+)	21
osa-miR164d_st	13.1608	8.72177e-16	TRUE	10.5408	8.72177e-16	TRUE	10.5132	8.72177e-16	TRUE	10.3225	8.72177e-16	TRUE	miRNA	Oryza sativa	UGGAGAAGCAGGGCACGUGCU	miRNA-2_0	2010-10-08	Affymetrix Proprietary Database	osa-MIR164d	02:33137698-33137791 (-)	21
osa-miR164e_st	12.7914	8.72177e-16	TRUE	10.4306	8.72177e-16	TRUE	10.4262	8.72177e-16	TRUE	10.2152	8.72177e-16	TRUE	miRNA	Oryza sativa	UGGAGAAGCAGGGCACGUGAG	miRNA-2_0	2010-10-08	Affymetrix Proprietary Database	osa-MIR164e	03:10541073-10541204 (+)	21
osa-miR166j_st	3.82223	0.493937	FALSE	5.37461	0.00937563	TRUE	4.58947	0.115926	FALSE	4.54408	0.0262214	TRUE	miRNA	Oryza sativa	UCGGAUCAGGCUUCAUUCCUC	miRNA-2_0	2010-10-08	Affymetrix Proprietary Database	osa-miR166j		21
osa-miR166k_st	6.89224	1.79951e-08	TRUE	9.36178	8.72177e-16	TRUE	7.94482	8.72177e-16	TRUE	7.04091	9.91201e-14	TRUE	miRNA	Oryza sativa	UCGGACCAGGCUUCAAUCCCU	miRNA-2_0	2010-10-08	Affymetrix Proprietary Database	osa-MIR166k	02:32429134-32429260 (-)	21
osa-miR166l_st	7.94573	5.90261e-08	TRUE	9.42391	8.72177e-16	TRUE	7.87503	8.72177e-16	TRUE	6.62209	5.23689e-13	TRUE	miRNA	Oryza sativa	UCGGACCAGGCUUCAAUCCCU	miRNA-2_0	2010-10-08	Affymetrix Proprietary Database	osa-MIR166l	09:16950816-16950932 (+)	21
osa-miR167d_st	9.82446	8.72177e-16	TRUE	9.76987	8.72177e-16	TRUE	8.32699	8.72177e-16	TRUE	8.51178	8.72177e-16	TRUE	miRNA	Oryza sativa	UGAAGCUGCCAGCAUGAUCUG	miRNA-2_0	2010-10-08	Affymetrix Proprietary Database	osa-MIR167d	07:4165296-4165405 (-)	21
osa-miR167e_st	9.74542	8.72177e-16	TRUE	9.6308	8.72177e-16	TRUE	8.28438	8.72177e-16	TRUE	8.50191	8.72177e-16	TRUE	miRNA	Oryza sativa	UGAAGCUGCCAGCAUGAUCUG	miRNA-2_0	2010-10-08	Affymetrix Proprietary Database	osa-MIR167e	02:3742238-3742510 (-)	21
osa-miR167f_st	9.41443	8.72177e-16	TRUE	9.74326	8.72177e-16	TRUE	8.19044	8.72177e-16	TRUE	8.58999	8.72177e-16	TRUE	miRNA	Oryza sativa	UGAAGCUGCCAGCAUGAUCUG	miRNA-2_0	2010-10-08	Affymetrix Proprietary Database	osa-MIR167f	10:14651810-14651922 (-)	21
osa-miR167g_st	9.08175	8.72177e-16	TRUE	9.66828	8.72177e-16	TRUE	8.24852	8.72177e-16	TRUE	8.57218	8.72177e-16	TRUE	miRNA	Oryza sativa	UGAAGCUGCCAGCAUGAUCUG	miRNA-2_0	2010-10-08	Affymetrix Proprietary Database	osa-MIR167g	03:3346678-3346759 (+)	21
osa-miR167h_st	10.0705	8.72177e-16	TRUE	9.66644	8.72177e-16	TRUE	8.17032	8.72177e-16	TRUE	8.4789	8.72177e-16	TRUE	miRNA	Oryza sativa	UGAAGCUGCCAGCAUGAUCUG	miRNA-2_0	2010-10-08	Affymetrix Proprietary Database	osa-MIR167h	12:25447013-25447132 (+)	21
osa-miR167i_st	9.60964	8.72177e-16	TRUE	9.68413	8.72177e-16	TRUE	8.1365	8.72177e-16	TRUE	8.5328	8.72177e-16	TRUE	miRNA	Oryza sativa	UGAAGCUGCCAGCAUGAUCUG	miRNA-2_0	2010-10-08	Affymetrix Proprietary Database	osa-MIR167i	06:27673751-27673951 (+)	21
osa-miR168a_st	11.6724	8.72177e-16	TRUE	11.2527	8.72177e-16	TRUE	11.0952	8.72177e-16	TRUE	8.3366	8.72177e-16	TRUE	miRNA	Oryza sativa	UCGCUUGGUGCAGAUCGGGAC	miRNA-2_0	2010-10-08	Affymetrix Proprietary Database	osa-MIR168a	02:1553154-1553240 (-)	21
osa-miR168a-3p_st	10.0185	8.72177e-16	TRUE	9.6766	8.72177e-16	TRUE	10.5326	8.72177e-16	TRUE	8.27934	8.72177e-16	TRUE	miRNA	Oryza sativa	GAUCCCGCCUUGCACCAAGUGAAU	miRNA-2_0	2010-10-08	Affymetrix Proprietary Database	osa-MIR168a	02:1553154-1553240 (-)	24
osa-miR168b_st	4.92762	0.00274759	TRUE	7.20706	1.69602e-11	TRUE	5.47149	0.000335178	TRUE	4.97271	0.0974541	FALSE	miRNA	Oryza sativa	AGGCUUGGUGCAGCUCGGGAA	miRNA-2_0	2010-10-08	Affymetrix Proprietary Database	osa-MIR168b	02:27330559-27330664 (+)	21
osa-miR169b_st	7.14022	7.3383e-09	TRUE	7.13372	1.04952e-11	TRUE	5.59848	3.11309e-05	TRUE	6.3707	1.66574e-10	TRUE	miRNA	Oryza sativa	CAGCCAAGGAUGACUUGCCGG	miRNA-2_0	2010-10-08	Affymetrix Proprietary Database	osa-MIR169b	06:27294911-27295038 (-)	21
osa-miR169c_st	7.05697	3.71791e-06	TRUE	6.54347	2.71045e-10	TRUE	5.74327	2.26885e-06	TRUE	6.53348	1.46341e-08	TRUE	miRNA	Oryza sativa	CAGCCAAGGAUGACUUGCCGG	miRNA-2_0	2010-10-08	Affymetrix Proprietary Database	osa-MIR169c	04:30527213-30527324 (-)	21
osa-miR169d_st	3.93376	0.659426	FALSE	4.0548	0.749421	FALSE	4.66998	0.107544	FALSE	3.88361	0.422985	FALSE	miRNA	Oryza sativa	UAGCCAAGGAUGAAUUGCCGG	miRNA-2_0	2010-10-08	Affymetrix Proprietary Database	osa-MIR169d	09:14619381-14619483 (-)	21
osa-miR169e_st	5.91558	2.39318e-05	TRUE	6.72894	5.08317e-09	TRUE	5.66343	1.99475e-05	TRUE	6.69384	6.14695e-14	TRUE	miRNA	Oryza sativa	UAGCCAAGGAUGACUUGCCGG	miRNA-2_0	2010-10-08	Affymetrix Proprietary Database	osa-MIR169e	02:31199997-31200128 (-)	21
osa-miR169f_st	5.24029	0.00341067	TRUE	5.3853	0.00124581	TRUE	5.0107	0.011938	TRUE	5.68382	1.20399e-06	TRUE	miRNA	Oryza sativa	UAGCCAAGGAUGACUUGCCUA	miRNA-2_0	2010-10-08	Affymetrix Proprietary Database	osa-MIR169f	02:18552453-18552622 (-)	21
osa-miR169g_st	4.44179	0.096105	FALSE	6.13613	1.14461e-06	TRUE	4.68492	0.0342621	TRUE	6.44534	1.09952e-10	TRUE	miRNA	Oryza sativa	UAGCCAAGGAUGACUUGCCUA	miRNA-2_0	2010-10-08	Affymetrix Proprietary Database	osa-MIR169g	04:19248115-19248240 (+)	21
osa-miR169h_st	5.58968	0.000485739	TRUE	7.1622	4.23779e-11	TRUE	6.33031	6.48097e-09	TRUE	7.08619	9.56856e-15	TRUE	miRNA	Oryza sativa	UAGCCAAGGAUGACUUGCCUG	miRNA-2_0	2010-10-08	Affymetrix Proprietary Database	osa-MIR169h	08:26804635-26804756 (+)	21
osa-miR169i_st	4.80722	0.000884008	TRUE	7.0743	8.28925e-11	TRUE	6.26864	6.3573e-09	TRUE	6.95552	1.875e-14	TRUE	miRNA	Oryza sativa	UAGCCAAGGAUGACUUGCCUG	miRNA-2_0	2010-10-08	Affymetrix Proprietary Database	osa-MIR169i	08:26800435-26800542 (+)	21
osa-miR169j_st	5.19711	0.00108842	TRUE	7.36328	5.43377e-11	TRUE	6.36177	3.27224e-09	TRUE	7.04416	2.8957e-15	TRUE	miRNA	Oryza sativa	UAGCCAAGGAUGACUUGCCUG	miRNA-2_0	2010-10-08	Affymetrix Proprietary Database	osa-MIR169j	09:19788380-19788504 (+)	21
osa-miR169k_st	4.8165	0.00381478	TRUE	7.35297	4.88862e-12	TRUE	6.11845	1.07583e-08	TRUE	7.18301	8.72177e-16	TRUE	miRNA	Oryza sativa	UAGCCAAGGAUGACUUGCCUG	miRNA-2_0	2010-10-08	Affymetrix Proprietary Database	osa-MIR169k	09:19791652-19791807 (+)	21
osa-miR169l_st	5.73847	0.00158269	TRUE	7.47638	1.11072e-11	TRUE	6.22592	5.08079e-09	TRUE	6.95072	8.72177e-16	TRUE	miRNA	Oryza sativa	UAGCCAAGGAUGACUUGCCUG	miRNA-2_0	2010-10-08	Affymetrix Proprietary Database	osa-MIR169l	08:26814774-26814881 (+)	21
osa-miR169m_st	5.29545	5.48503e-05	TRUE	7.21538	9.33996e-11	TRUE	6.23837	2.09712e-09	TRUE	7.07334	8.72177e-16	TRUE	miRNA	Oryza sativa	UAGCCAAGGAUGACUUGCCUG	miRNA-2_0	2010-10-08	Affymetrix Proprietary Database	osa-MIR169m	08:26811183-26811320 (+)	21
osa-miR169n_st	3.84467	0.515964	FALSE	4.15213	0.868414	FALSE	3.53818	0.934967	FALSE	4.6718	0.3515	FALSE	miRNA	Oryza sativa	UAGCCAAGAAUGACUUGCCUA	miRNA-2_0	2010-10-08	Affymetrix Proprietary Database	osa-MIR169n	11:6081004-6081180 (-)	21
osa-miR169o_st	3.25979	0.552615	FALSE	4.03882	0.924956	FALSE	3.12352	0.984081	FALSE	4.65911	0.444449	FALSE	miRNA	Oryza sativa	UAGCCAAGAAUGACUUGCCUA	miRNA-2_0	2010-10-08	Affymetrix Proprietary Database	osa-MIR169o	11:6077280-6077452 (-)	21
osa-miR169p_st	4.54703	0.129385	FALSE	4.65899	0.339237	FALSE	4.52356	0.213556	FALSE	4.52743	0.365194	FALSE	miRNA	Oryza sativa	UAGCCAAGGACAAACUUGCCGG	miRNA-2_0	2010-10-08	Affymetrix Proprietary Database	osa-MIR169p	08:7640332-7640457 (-)	22
osa-miR169q_st	4.11469	0.565402	FALSE	4.1269	0.880299	FALSE	5.12699	0.0119267	TRUE	4.17105	0.00403119	TRUE	miRNA	Oryza sativa	UAGCCAAGGAGACUGCCCAUG	miRNA-2_0	2010-10-08	Affymetrix Proprietary Database	osa-MIR169q	08:26814774-26814881 (-)	21
osa-miR171b_st	5.05671	0.023387	TRUE	8.10451	1.59012e-15	TRUE	6.52197	2.09118e-11	TRUE	7.09317	3.72702e-14	TRUE	miRNA	Oryza sativa	UGAUUGAGCCGUGCCAAUAUC	miRNA-2_0	2010-10-08	Affymetrix Proprietary Database	osa-MIR171b	08:5368156-5368255 (+)	21
osa-miR171c_st	4.72075	0.0101103	TRUE	8.03174	8.72177e-16	TRUE	6.07804	1.99124e-11	TRUE	6.96786	8.72177e-16	TRUE	miRNA	Oryza sativa	UGAUUGAGCCGUGCCAAUAUC	miRNA-2_0	2010-10-08	Affymetrix Proprietary Database	osa-MIR171c	04:31528365-31528463 (-)	21
osa-miR171d_st	5.08355	0.0686537	FALSE	8.05639	2.8957e-15	TRUE	6.3493	1.28114e-11	TRUE	7.07539	4.10957e-15	TRUE	miRNA	Oryza sativa	UGAUUGAGCCGUGCCAAUAUC	miRNA-2_0	2010-10-08	Affymetrix Proprietary Database	osa-MIR171d	10:21165791-21165925 (+)	21
osa-miR171e_st	5.02817	0.0219546	TRUE	8.29033	1.59012e-15	TRUE	6.47281	3.78991e-12	TRUE	6.96408	2.71985e-14	TRUE	miRNA	Oryza sativa	UGAUUGAGCCGUGCCAAUAUC	miRNA-2_0	2010-10-08	Affymetrix Proprietary Database	osa-MIR171e	03:1969483-1969601 (+)	21
osa-miR171f_st	4.32306	0.0287599	TRUE	8.18214	2.8957e-15	TRUE	6.40514	2.5344e-11	TRUE	7.09372	8.72177e-16	TRUE	miRNA	Oryza sativa	UGAUUGAGCCGUGCCAAUAUC	miRNA-2_0	2010-10-08	Affymetrix Proprietary Database	osa-MIR171f	03:30020813-30020939 (+)	21
osa-miR171g_st	2.99378	0.995531	FALSE	5.0975	0.0319025	TRUE	5.50708	0.000340253	TRUE	5.59469	1.68101e-05	TRUE	miRNA	Oryza sativa	GAGGUGAGCCGAGCCAAUAUC	miRNA-2_0	2010-10-08	Affymetrix Proprietary Database	osa-MIR171g	07:15635751-15635839 (-)	21
osa-miR172a_st	4.91375	0.0557655	TRUE	6.59831	1.53083e-07	TRUE	4.6874	0.146656	FALSE	3.8473	0.928813	FALSE	miRNA	Oryza sativa	AGAAUCUUGAUGAUGCUGCAU	miRNA-2_0	2010-10-08	Affymetrix Proprietary Database	osa-MIR172a	09:22881353-22881461 (+)	21
osa-miR172b_st	4.45792	0.373923	FALSE	5.29211	0.000288154	TRUE	4.61681	0.187523	FALSE	4.5037	0.304038	FALSE	miRNA	Oryza sativa	GGAAUCUUGAUGAUGCUGCAU	miRNA-2_0	2010-10-08	Affymetrix Proprietary Database	osa-MIR172b	01:42922692-42922929 (-)	21
osa-miR172c_st	4.1708	0.516981	FALSE	4.88526	0.143608	FALSE	3.97652	0.621445	FALSE	4.08967	0.272391	FALSE	miRNA	Oryza sativa	UGAAUCUUGAUGAUGCUGCAC	miRNA-2_0	2010-10-08	Affymetrix Proprietary Database	osa-MIR172c	07:13110492-13110602 (-)	21
osa-miR166g_st	4.91542	0.0042358	TRUE	8.24132	8.72177e-16	TRUE	6.57426	6.09312e-11	TRUE	7.27534	8.72177e-16	TRUE	miRNA	Oryza sativa	UCGGACCAGGCUUCAUUCCUC	miRNA-2_0	2010-10-08	Affymetrix Proprietary Database	osa-MIR166g	12:18300803-18300947 (+)	21
osa-miR166h_st	5.81653	2.43416e-05	TRUE	8.33961	8.72177e-16	TRUE	6.4082	3.02386e-10	TRUE	7.12167	8.72177e-16	TRUE	miRNA	Oryza sativa	UCGGACCAGGCUUCAUUCCUC	miRNA-2_0	2010-10-08	Affymetrix Proprietary Database	osa-MIR166h	02:32429305-32429423 (-)	21
osa-miR166i_st	4.86212	0.119057	FALSE	5.03399	0.0107004	TRUE	4.76867	0.0941131	FALSE	4.49527	0.192031	FALSE	miRNA	Oryza sativa	UCGGAUCAGGCUUCAUUCCUC	miRNA-2_0	2010-10-08	Affymetrix Proprietary Database	osa-MIR166i	03:25293034-25293178 (+)	21
osa-miR171h_st	4.59239	0.303059	FALSE	5.57126	0.000152579	TRUE	5.13625	0.00208968	TRUE	5.05846	8.85179e-05	TRUE	miRNA	Oryza sativa	GUGAGCCGAACCAAUAUCACU	miRNA-2_0	2010-10-08	Affymetrix Proprietary Database	osa-MIR171h	04:28297308-28297408 (+)	21
osa-miR393b_st	3.66451	0.947689	FALSE	6.66451	1.61191e-10	TRUE	4.76282	0.02507	TRUE	4.64827	0.499351	FALSE	miRNA	Oryza sativa	UCCAAAGGGAUCGCAUUGAUCU	miRNA-2_0	2010-10-08	Affymetrix Proprietary Database	osa-MIR393b	04:34746766-34746897 (-)	22
osa-miR393b-3p_st	3.45105	0.883807	FALSE	7.82395	1.59012e-15	TRUE	5.47601	0.000268016	TRUE	4.96435	0.06382	FALSE	miRNA	Oryza sativa	UCAGUGCAAUCCCUUUGGAAU	miRNA-2_0	2010-10-08	Affymetrix Proprietary Database	osa-MIR393b	04:34746766-34746897 (-)	21
osa-miR408_st	3.60968	0.835013	FALSE	4.57055	0.121613	FALSE	4.72863	0.0266519	TRUE	4.50552	0.0127693	TRUE	miRNA	Oryza sativa	CUGCACUGCCUCUUCCCUGGC	miRNA-2_0	2010-10-08	Affymetrix Proprietary Database	osa-MIR408	01:12300635-12300847 (+)	21
osa-miR172d_st	4.86212	0.217511	FALSE	6.81859	3.88585e-08	TRUE	4.28861	0.331645	FALSE	3.69466	0.985047	FALSE	miRNA	Oryza sativa	AGAAUCUUGAUGAUGCUGCAU	miRNA-2_0	2010-10-08	Affymetrix Proprietary Database	osa-MIR172d	02:35137668-35137797 (-)	21
osa-miR171i_st	3.33761	0.992287	FALSE	3.89979	0.965637	FALSE	3.81077	0.576751	FALSE	3.99354	0.526938	FALSE	miRNA	Oryza sativa	GGAUUGAGCCGCGUCAAUAUC	miRNA-2_0	2010-10-08	Affymetrix Proprietary Database	osa-MIR171i	03:21190113-21190232 (+)	21
osa-miR167j_st	10.1636	8.72177e-16	TRUE	9.72999	8.72177e-16	TRUE	8.40269	8.72177e-16	TRUE	8.51189	8.72177e-16	TRUE	miRNA	Oryza sativa	UGAAGCUGCCAGCAUGAUCUG	miRNA-2_0	2010-10-08	Affymetrix Proprietary Database	osa-MIR167j	01:32685024-32685183 (-)	21
osa-miR166m_st	6.23756	3.01155e-06	TRUE	8.94721	8.72177e-16	TRUE	7.09043	8.05052e-14	TRUE	8.03176	8.72177e-16	TRUE	miRNA	Oryza sativa	UCGGACCAGGCUUCAUUCCCU	miRNA-2_0	2010-10-08	Affymetrix Proprietary Database	osa-MIR166m	08:23042643-23042842 (+)	21
osa-miR166n_st	7.63258	9.61185e-10	TRUE	8.45124	2.8957e-15	TRUE	6.74045	1.55777e-11	TRUE	8.19024	8.72177e-16	TRUE	miRNA	Oryza sativa	UCGGACCAGGCUUCAUUCCCC	miRNA-2_0	2010-10-08	Affymetrix Proprietary Database	osa-MIR166n	03:30385671-30385770 (-)	21
osa-miR164f_st	12.8331	8.72177e-16	TRUE	10.4782	8.72177e-16	TRUE	10.5712	8.72177e-16	TRUE	9.86133	8.72177e-16	TRUE	miRNA	Oryza sativa	UGGAGAAGCAGGGCACGUGCA	miRNA-2_0	2010-10-08	Affymetrix Proprietary Database	osa-MIR164f	05:23281329-23281538 (+)	21
osa-miR413_st	3.0332	0.999735	FALSE	3.09374	0.998939	FALSE	3.12743	0.993691	FALSE	4.49963	0.176289	FALSE	miRNA	Oryza sativa	CUAGUUUCACUUGUUCUGCAC	miRNA-2_0	2010-10-08	Affymetrix Proprietary Database	osa-MIR413	12:10133792-10133904 (+)	21
osa-miR414_st	3.9639	0.877227	FALSE	3.68999	0.982394	FALSE	3.80735	0.567959	FALSE	4.71097	0.042399	TRUE	miRNA	Oryza sativa	UCAUCCUCAUCAUCAUCGUCC	miRNA-2_0	2010-10-08	Affymetrix Proprietary Database	osa-MIR414	11:15041204-15041309 (+)	21
osa-miR415_st	5.42482	0.000947788	TRUE	5.76647	2.77138e-06	TRUE	5.85244	3.29281e-09	TRUE	4.92798	0.0362305	TRUE	miRNA	Oryza sativa	AACAGAACAGAAGCAGAGCAG	miRNA-2_0	2010-10-08	Affymetrix Proprietary Database	osa-MIR415	12:26236871-26237014 (-)	21
osa-miR416_st	4.10325	0.947687	FALSE	3.65375	0.998791	FALSE	2.15792	0.986165	FALSE	4.38031	0.072913	FALSE	miRNA	Oryza sativa	UGUUCGUCCGUACACUGUUCA	miRNA-2_0	2010-10-08	Affymetrix Proprietary Database	osa-MIR416	04:17284208-17284316 (+)	21
osa-miR417_st	4.70524	0.0954696	FALSE	5.36002	0.00338247	TRUE	4.84987	0.0376441	TRUE	3.99354	0.948694	FALSE	miRNA	Oryza sativa	GAAUGUAGUGAAUUUGUUCCA	miRNA-2_0	2010-10-08	Affymetrix Proprietary Database	osa-MIR417	08:14937139-14937204 (+)	21
osa-miR418_st	4.32476	0.16072	FALSE	3.59967	0.996112	FALSE	3.16306	0.977986	FALSE	4.15918	0.53605	FALSE	miRNA	Oryza sativa	UAAUGUGAUGAUGAAAUGACG	miRNA-2_0	2010-10-08	Affymetrix Proprietary Database	osa-MIR418	02:35176753-35176834 (-)	21
osa-miR419_st	4.44207	0.756537	FALSE	3.54372	0.992104	FALSE	3.51093	0.962563	FALSE	4.78037	0.33505	FALSE	miRNA	Oryza sativa	UGAUGAAUGCUGACGAUGUUG	miRNA-2_0	2010-10-08	Affymetrix Proprietary Database	osa-MIR419	12:8234925-8235027 (-)	21
osa-miR420_st	4.21951	0.484448	FALSE	4.86947	0.0223393	TRUE	3.99019	0.0362405	TRUE	4.21198	0.457611	FALSE	miRNA	Oryza sativa	UAAAUUAAUCACGGAAAUGAU	miRNA-2_0	2010-10-08	Affymetrix Proprietary Database	osa-MIR420	04:6113975-6114129 (+)	21
osa-miR426_st	3.91175	0.808343	FALSE	2.76358	0.999965	FALSE	2.5243	0.998462	FALSE	4.18584	0.579387	FALSE	miRNA	Oryza sativa	UUUUGGAAGUUUGUCCUUACG	miRNA-2_0	2010-10-08	Affymetrix Proprietary Database	osa-MIR426	05:174006-174153 (+)	21
osa-miR435_st	3.64532	0.997391	FALSE	2.60486	0.999958	FALSE	2.15243	0.999986	FALSE	3.84359	0.922439	FALSE	miRNA	Oryza sativa	UUAUCCGGUAUUGGAGUUGA	miRNA-2_0	2010-10-08	Affymetrix Proprietary Database	osa-MIR435	03:18208232-18208363 (+)	20
osa-miR437_st	4.098	0.330073	FALSE	3.7515	0.992552	FALSE	2.88958	0.991699	FALSE	3.56291	0.971975	FALSE	miRNA	Oryza sativa	AAAGUUAGAGAAGUUUGACUU	miRNA-2_0	2010-10-08	Affymetrix Proprietary Database	osa-MIR437	02:17044466-17044678 (-)	21
osa-miR438_st	4.57166	0.29193	FALSE	4.64	0.197412	FALSE	4.14595	0.473497	FALSE	3.94272	0.966105	FALSE	miRNA	Oryza sativa	UUCCCACGCGUUAUAGUGAAA	miRNA-2_0	2010-10-08	Affymetrix Proprietary Database	osa-MIR438	06:20744968-20745153 (+)	21
osa-miR390_st	9.42583	8.72177e-16	TRUE	6.45528	3.43067e-10	TRUE	8.69887	8.72177e-16	TRUE	8.3376	8.72177e-16	TRUE	miRNA	Oryza sativa	AAGCUCAGGAGGGAUAGCGCC	miRNA-2_0	2010-10-08	Affymetrix Proprietary Database	osa-MIR390	03:34268010-34268100 (-)	21
osa-miR439a_st	4.02201	0.725708	FALSE	3.79465	0.996107	FALSE	3.44502	0.999502	FALSE	3.36427	0.999161	FALSE	miRNA	Oryza sativa	UGUCGAACCGCGGUUGUUCGA	miRNA-2_0	2010-10-08	Affymetrix Proprietary Database	osa-MIR439a	01:19879098-19879190 (+)	21
osa-miR439b_st	4.19569	0.479217	FALSE	3.44518	0.998915	FALSE	2.92436	0.999958	FALSE	3.39018	0.993959	FALSE	miRNA	Oryza sativa	UGUCGAACCGCGGUUGUUCGA	miRNA-2_0	2010-10-08	Affymetrix Proprietary Database	osa-MIR439b	10:5589460-5589519 (+)	21
osa-miR439c_st	4.72419	0.288687	FALSE	3.30603	0.999598	FALSE	2.51532	0.999999	FALSE	3.89839	0.91973	FALSE	miRNA	Oryza sativa	UGUCGAACCGCGGUUGUUCGA	miRNA-2_0	2010-10-08	Affymetrix Proprietary Database	osa-MIR439c	07:8232830-8232922 (+)	21
osa-miR439d_st	3.45212	0.969745	FALSE	3.24679	0.998626	FALSE	2.86827	0.999995	FALSE	3.65236	0.906498	FALSE	miRNA	Oryza sativa	UGUCGAACCGCGGUUGUUCGA	miRNA-2_0	2010-10-08	Affymetrix Proprietary Database	osa-MIR439d	03:13697028-13697125 (+)	21
osa-miR439e_st	5.14784	0.0810344	FALSE	2.58044	0.999978	FALSE	2.68296	0.999994	FALSE	2.98538	0.996711	FALSE	miRNA	Oryza sativa	UGUCGAACCGCGGUUGUUCGA	miRNA-2_0	2010-10-08	Affymetrix Proprietary Database	osa-MIR439e	08:15054855-15054952 (-)	21
osa-miR439f_st	4.43891	0.376062	FALSE	3.54057	0.998549	FALSE	2.70827	0.999999	FALSE	4.10316	0.784706	FALSE	miRNA	Oryza sativa	UGUCGAACCGCGGUUGUUCGA	miRNA-2_0	2010-10-08	Affymetrix Proprietary Database	osa-MIR439f	09:16962023-16962118 (+)	21
osa-miR439g_st	4.5049	0.16033	FALSE	3.38966	0.985451	FALSE	2.98255	0.999913	FALSE	3.78492	0.493869	FALSE	miRNA	Oryza sativa	UGUCGAACCGCGGUUGUUCGA	miRNA-2_0	2010-10-08	Affymetrix Proprietary Database	osa-MIR439g	08:3663231-3663318 (+)	21
osa-miR439h_st	3.91593	0.775477	FALSE	3.70863	0.980088	FALSE	2.49557	0.99998	FALSE	4.30815	0.681718	FALSE	miRNA	Oryza sativa	UGUCGAACCGCGGUUGUUCGA	miRNA-2_0	2010-10-08	Affymetrix Proprietary Database	osa-MIR439h	06:1552120-1552218 (-)	21
osa-miR439i_st	4.61011	0.252162	FALSE	3.34874	0.999794	FALSE	3.29079	0.999347	FALSE	3.94784	0.976785	FALSE	miRNA	Oryza sativa	UGUCGAACCGCGGUUGUUCGA	miRNA-2_0	2010-10-08	Affymetrix Proprietary Database	osa-miR439i		21
osa-miR439j_st	3.48891	0.902972	FALSE	3.87305	0.973878	FALSE	3.41565	0.996151	FALSE	3.35403	0.984292	FALSE	miRNA	Oryza sativa	UGUCGAACCGCGGUUGUUCGA	miRNA-2_0	2010-10-08	Affymetrix Proprietary Database	osa-MIR439j	10:15738021-15738145 (-)	21
osa-miR440_st	3.56562	0.869786	FALSE	3.89895	0.937597	FALSE	3.3105	0.99223	FALSE	3.54419	0.983626	FALSE	miRNA	Oryza sativa	AGUGUCUCCUGAUGAUCGGGACAA	miRNA-2_0	2010-10-08	Affymetrix Proprietary Database	osa-MIR440	11:9159384-9159503 (-)	24
osa-miR396d_st	5.39129	0.000267425	TRUE	10.4564	8.72177e-16	TRUE	7.71936	8.72177e-16	TRUE	6.18004	3.45177e-08	TRUE	miRNA	Oryza sativa	UCCACAGGCUUUCUUGAACUG	miRNA-2_0	2010-10-08	Affymetrix Proprietary Database	osa-MIR396d	04:34251706-34251847 (+)	21
osa-miR396e_st	5.7782	0.000343716	TRUE	10.4089	8.72177e-16	TRUE	7.81948	8.72177e-16	TRUE	4.91452	0.00139258	TRUE	miRNA	Oryza sativa	UCCACAGGCUUUCUUGAACUG	miRNA-2_0	2010-10-08	Affymetrix Proprietary Database	osa-miR396e		21
osa-miR396e-3p_st	3.98588	0.825757	FALSE	4.6064	0.277932	FALSE	5.67243	1.86983e-05	TRUE	4.47902	0.294888	FALSE	miRNA	Oryza sativa	AUGGUUCAAGAAAGCCCAUGGAAA	miRNA-2_0	2010-10-08	Affymetrix Proprietary Database	osa-miR396e-3p		24
osa-miR441a_st	4.86212	0.553081	FALSE	3.81389	0.954389	FALSE	4.1178	0.401094	FALSE	3.85857	0.352125	FALSE	miRNA	Oryza sativa	UACCAUCAAUAUAAAUGUGGGAAA	miRNA-2_0	2010-10-08	Affymetrix Proprietary Database	osa-MIR441a	03:28920625-28920777 (-)	24
osa-miR441b_st	4.48595	0.550678	FALSE	4.3556	0.580542	FALSE	4.18281	0.108311	FALSE	4.28547	0.590082	FALSE	miRNA	Oryza sativa	UACCAUCAAUAUAAAUGUGGGAAA	miRNA-2_0	2010-10-08	Affymetrix Proprietary Database	osa-MIR441b	07:17310816-17310967 (-)	24
osa-miR441c_st	4.30187	0.61563	FALSE	3.89087	0.753929	FALSE	4.22372	0.47016	FALSE	4.5553	0.106326	FALSE	miRNA	Oryza sativa	UACCAUCAAUAUAAAUGUGGGAAA	miRNA-2_0	2010-10-08	Affymetrix Proprietary Database	osa-MIR441c	01:32194600-32194753 (+)	24
osa-miR442_st	4.24626	0.432459	FALSE	4.40007	0.731013	FALSE	3.65427	0.772045	FALSE	4.78896	0.0359378	TRUE	miRNA	Oryza sativa	UGACGUGUAAAUUGCGAGACGAAU	miRNA-2_0	2010-10-08	Affymetrix Proprietary Database	osa-MIR442	04:32183563-32183795 (+)	24
osa-miR443_st	3.57248	0.965706	FALSE	4.98859	0.0501628	TRUE	5.13494	0.0138126	TRUE	4.14088	0.827589	FALSE	miRNA	Oryza sativa	AUCACAAUACAAUAAAUCUGGA	miRNA-2_0	2010-10-08	Affymetrix Proprietary Database	osa-MIR443	03:30014488-30014635 (+)	22
osa-miR445a_st	3.11467	0.999121	FALSE	3.72028	0.879309	FALSE	3.38916	0.901214	FALSE	3.55923	0.978875	FALSE	miRNA	Oryza sativa	UAAAUUAGUGUAUAAACAUCCGAU	miRNA-2_0	2010-10-08	Affymetrix Proprietary Database	osa-MIR445a	07:28118232-28118499 (+)	24
osa-miR445b_st	4.02736	0.505717	FALSE	3.6435	0.975249	FALSE	3.61782	0.482629	FALSE	4.35358	0.291879	FALSE	miRNA	Oryza sativa	UAAAUUAGUGUAUAAACAUCCGAU	miRNA-2_0	2010-10-08	Affymetrix Proprietary Database	osa-miR445b		24
osa-miR445c_st	4.33985	0.371688	FALSE	4.13948	0.873327	FALSE	3.02454	0.85805	FALSE	4.03631	0.680501	FALSE	miRNA	Oryza sativa	UAAAUUAGUGUAUAAACAUCCGAU	miRNA-2_0	2010-10-08	Affymetrix Proprietary Database	osa-miR445c		24
osa-miR445d_st	3.98566	0.974267	FALSE	3.79156	0.981269	FALSE	3.18841	0.960797	FALSE	4.15084	0.29924	FALSE	miRNA	Oryza sativa	UAAAUUAGUGUAUAAACAUCCGAU	miRNA-2_0	2010-10-08	Affymetrix Proprietary Database	osa-MIR445d	05:18265862-18266173 (-)	24
osa-miR445e_st	4.43891	0.136711	FALSE	3.78781	0.904145	FALSE	3.55908	0.888271	FALSE	4.19275	0.751645	FALSE	miRNA	Oryza sativa	UAAAUUAGUGUAUAAACAUCCGAU	miRNA-2_0	2010-10-08	Affymetrix Proprietary Database	osa-miR445e		24
osa-miR445f_st	4.65581	0.294518	FALSE	3.75433	0.954911	FALSE	3.91855	0.659519	FALSE	4.49527	0.233236	FALSE	miRNA	Oryza sativa	UAAAUUAGUGUAUAAACAUCCGAU	miRNA-2_0	2010-10-08	Affymetrix Proprietary Database	osa-miR445f		24
osa-miR445g_st	4.40711	0.204898	FALSE	3.63556	0.975979	FALSE	4.13938	0.739915	FALSE	3.99612	0.908015	FALSE	miRNA	Oryza sativa	UAAAUUAGUGUAUAAACAUCCGAU	miRNA-2_0	2010-10-08	Affymetrix Proprietary Database	osa-miR445g		24
osa-miR445h_st	4.27202	0.690713	FALSE	4.14704	0.72906	FALSE	2.98573	0.979435	FALSE	3.99544	0.692877	FALSE	miRNA	Oryza sativa	UAAAUUAGUGUAUAAACAUCCGAU	miRNA-2_0	2010-10-08	Affymetrix Proprietary Database	osa-miR445h		24
osa-miR445i_st	4.99573	0.0492098	TRUE	3.7793	0.968769	FALSE	3.92168	0.462552	FALSE	3.63652	0.771606	FALSE	miRNA	Oryza sativa	UAAAUUAGUGUAUAAACAUCCGAU	miRNA-2_0	2010-10-08	Affymetrix Proprietary Database	osa-miR445i		24
osa-miR446_st	4.20676	0.481268	FALSE	3.87124	0.749746	FALSE	3.9462	0.546049	FALSE	4.23052	0.504906	FALSE	miRNA	Oryza sativa	CAUCAAUAUGAAUAUGGGAAAUGG	miRNA-2_0	2010-10-08	Affymetrix Proprietary Database	osa-MIR446	06:11975952-11976126 (+)	24
osa-miR444a.2_st	4.43891	0.277569	FALSE	7.53408	1.05101e-10	TRUE	4.6365	0.00834432	TRUE	5.54095	8.73981e-06	TRUE	miRNA	Oryza sativa	UGCAGUUGCUGCCUCAAGCUU	miRNA-2_0	2010-10-08	Affymetrix Proprietary Database	osa-miR444a.2		21
osa-miR444a.1_st	3.72943	0.945862	FALSE	2.83108	0.999987	FALSE	3.50205	0.943895	FALSE	3.89939	0.814825	FALSE	miRNA	Oryza sativa	UUGCUGCCUCAAGCUUGCUGC	miRNA-2_0	2010-10-08	Affymetrix Proprietary Database	osa-miR444a.1		21
osa-miR528_st	11.2544	8.72177e-16	TRUE	7.86107	1.85722e-13	TRUE	7.82951	4.10957e-15	TRUE	5.45227	0.0218326	TRUE	miRNA	Oryza sativa	UGGAAGGGGCAUGCAGAGGAG	miRNA-2_0	2010-10-08	Affymetrix Proprietary Database	osa-MIR528	03:1666324-1666411 (+)	21
osa-miR529a_st	4.21334	0.444225	FALSE	3.89564	0.984896	FALSE	3.63192	0.688909	FALSE	3.99354	0.605373	FALSE	miRNA	Oryza sativa	CUGUACCCUCUCUCUUCUUC	miRNA-2_0	2010-10-08	Affymetrix Proprietary Database	osa-MIR529a	02:16221935-16222033 (+)	20
osa-miR530-5p_st	5.12782	0.0844823	FALSE	4.85337	0.181991	FALSE	4.62601	0.0138662	TRUE	4.60346	0.0708441	FALSE	miRNA	Oryza sativa	UGCAUUUGCACCUGCACCUA	miRNA-2_0	2010-10-08	Affymetrix Proprietary Database	osa-MIR530	04:8298812-8298968 (-)	20
osa-miR530-3p_st	11.0958	8.72177e-16	TRUE	7.13352	7.84044e-12	TRUE	6.12724	3.31126e-08	TRUE	4.10736	0.335745	FALSE	miRNA	Oryza sativa	AGGUGCAGAGGCAGAUGCAAC	miRNA-2_0	2010-10-08	Affymetrix Proprietary Database	osa-MIR530	04:8298812-8298968 (-)	21
osa-miR531_st	3.95419	0.21671	FALSE	4.18387	0.858234	FALSE	4.06959	0.568178	FALSE	4.49527	0.420723	FALSE	miRNA	Oryza sativa	CUCGCCGGGGCUGCGUGCCGCCAU	miRNA-2_0	2010-10-08	Affymetrix Proprietary Database	osa-MIR531 // osa-MIR531	08:1219360-1219440 (-) // 11:26459062-26459142 (+)	24
osa-miR535_st	10.4776	8.72177e-16	TRUE	9.09144	8.72177e-16	TRUE	8.47574	8.72177e-16	TRUE	8.69124	8.72177e-16	TRUE	miRNA	Oryza sativa	UGACAACGAGAGAGAGCACGC	miRNA-2_0	2010-10-08	Affymetrix Proprietary Database	osa-MIR535	11:15825403-15825496 (-)	21
osa-miR395m_st	3.91279	0.496653	FALSE	3.85003	0.849339	FALSE	5.4476	0.000615287	TRUE	4.78064	0.0128074	TRUE	miRNA	Oryza sativa	GUGAAGUGUUUGGGGGAACUC	miRNA-2_0	2010-10-08	Affymetrix Proprietary Database	osa-MIR395m	04:32436883-32437002 (+)	21
osa-miR395n_st	3.4249	0.989252	FALSE	4.45679	0.585752	FALSE	5.5553	0.000139673	TRUE	4.62541	0.0010197	TRUE	miRNA	Oryza sativa	GUGAAGUGUUUGGGGGAACUC	miRNA-2_0	2010-10-08	Affymetrix Proprietary Database	osa-MIR395n	04:32437133-32437198 (+)	21
osa-miR395o_st	4.16292	0.730722	FALSE	3.70416	0.941176	FALSE	3.91855	0.867963	FALSE	3.80998	0.877229	FALSE	miRNA	Oryza sativa	AUGAAGUGUUUGGAGGAACUC	miRNA-2_0	2010-10-08	Affymetrix Proprietary Database	osa-MIR395o	04:32437271-32437339 (+)	21
osa-miR395p_st	4.25535	0.471866	FALSE	3.94886	0.870074	FALSE	5.21332	0.000920707	TRUE	4.55399	0.127398	FALSE	miRNA	Oryza sativa	GUGAAGUGUUUGGGGGAACUC	miRNA-2_0	2010-10-08	Affymetrix Proprietary Database	osa-MIR395p	04:32437415-32437482 (+)	21
osa-miR395q_st	4.69415	0.093456	FALSE	4.43843	0.547276	FALSE	5.39045	0.000229054	TRUE	4.16978	0.238206	FALSE	miRNA	Oryza sativa	GUGAAGUGUUUGGGGGAACUC	miRNA-2_0	2010-10-08	Affymetrix Proprietary Database	osa-MIR395q	04:32437558-32437625 (+)	21
osa-miR395v_st	4.47495	0.23963	FALSE	4.59991	0.081151	FALSE	4.90031	0.016548	TRUE	3.99354	0.701422	FALSE	miRNA	Oryza sativa	GUGAAGUAUUUGGCGGAACUC	miRNA-2_0	2010-10-08	Affymetrix Proprietary Database	osa-MIR395v	09:6605575-6605643 (-)	21
osa-miR395w_st	4.47422	0.321298	FALSE	3.06849	0.993138	FALSE	4.57276	0.41299	FALSE	3.97143	0.276354	FALSE	miRNA	Oryza sativa	GUGAAGUGUUUGGGGGAUUCUC	miRNA-2_0	2010-10-08	Affymetrix Proprietary Database	osa-MIR395w	09:6605291-6605359 (-)	22
osa-miR395r_st	4.31027	0.451511	FALSE	3.44582	0.99279	FALSE	5.36233	5.15873e-05	TRUE	4.22841	0.505885	FALSE	miRNA	Oryza sativa	GUGAAGUGUUUGGGGGAACUC	miRNA-2_0	2010-10-08	Affymetrix Proprietary Database	osa-MIR395r	04:32437701-32437768 (+)	21
osa-miR807a_st	3.48776	0.696608	FALSE	5.29108	0.000272207	TRUE	4.91247	0.0435824	TRUE	5.04505	0.0144637	TRUE	miRNA	Oryza sativa	CGUCAUCUCACAGGUGAAUCC	miRNA-2_0	2010-10-08	Affymetrix Proprietary Database	osa-MIR807a	01:38984952-38985203 (+)	21
osa-miR806a_st	3.94661	0.377965	FALSE	6.28058	5.75159e-08	TRUE	5.30917	0.000534951	TRUE	4.15058	0.68776	FALSE	miRNA	Oryza sativa	AUGUGCUAAAAAGUCAACGGUG	miRNA-2_0	2010-10-08	Affymetrix Proprietary Database	osa-MIR806a	01:42926954-42927205 (-)	22
osa-miR806b_st	4.73648	0.0481456	TRUE	6.47072	2.07391e-09	TRUE	5.31606	0.000985632	TRUE	4.40032	0.662631	FALSE	miRNA	Oryza sativa	AUGUGCUAAAAAGUCAACGGUG	miRNA-2_0	2010-10-08	Affymetrix Proprietary Database	osa-MIR806b	02:5044109-5044323 (-)	22
osa-miR806c_st	5.64281	0.00876457	TRUE	6.98171	5.50363e-10	TRUE	5.61561	0.000919127	TRUE	4.66261	0.149423	FALSE	miRNA	Oryza sativa	AUGUGCUAAAAAGUCAACGGUG	miRNA-2_0	2010-10-08	Affymetrix Proprietary Database	osa-MIR806c	03:36187171-36187440 (-)	22
osa-miR806d_st	4.02178	0.701201	FALSE	6.77515	2.00155e-10	TRUE	5.22414	0.00421831	TRUE	4.22005	0.271417	FALSE	miRNA	Oryza sativa	AUGUGCUAAAAAGUCAACGGUG	miRNA-2_0	2010-10-08	Affymetrix Proprietary Database	osa-MIR806d	04:33602244-33602514 (-)	22
osa-miR806e_st	4.08865	0.790092	FALSE	6.4623	4.48054e-10	TRUE	5.09346	0.00568981	TRUE	4.38044	0.613394	FALSE	miRNA	Oryza sativa	AUGUGCUAAAAAGUCAACGGUG	miRNA-2_0	2010-10-08	Affymetrix Proprietary Database	osa-MIR806e	07:29168292-29168546 (+)	22
osa-miR806f_st	3.93116	0.750511	FALSE	6.52352	2.09734e-08	TRUE	5.3762	0.00103779	TRUE	3.63146	0.905299	FALSE	miRNA	Oryza sativa	AUGUGCUAAAAAGUCAACGGUG	miRNA-2_0	2010-10-08	Affymetrix Proprietary Database	osa-MIR806f	08:27962767-27963007 (+)	22
osa-miR806g_st	4.7058	0.298014	FALSE	6.76932	5.96858e-10	TRUE	5.0876	0.00352197	TRUE	4.83021	0.105039	FALSE	miRNA	Oryza sativa	AUGUGCUAAAAAGUCAACGGUG	miRNA-2_0	2010-10-08	Affymetrix Proprietary Database	osa-MIR806g	10:22846562-22846801 (+)	22
osa-miR806h_st	5.20987	0.033144	TRUE	6.88274	2.8989e-11	TRUE	5.29424	0.00186321	TRUE	3.99354	0.271233	FALSE	miRNA	Oryza sativa	AUGUGCUAAAAAGUCAACGGUG	miRNA-2_0	2010-10-08	Affymetrix Proprietary Database	osa-MIR806h	11:28396749-28397019 (-)	22
osa-miR807b_st	4.12024	0.741241	FALSE	4.98999	0.101433	FALSE	4.84007	0.00750119	TRUE	4.44311	0.313275	FALSE	miRNA	Oryza sativa	CGUCAUCUCACAGGUGAAUCC	miRNA-2_0	2010-10-08	Affymetrix Proprietary Database	osa-MIR807b	02:24481931-24482076 (-)	21
osa-miR807c_st	3.97557	0.757746	FALSE	4.87349	0.0292571	TRUE	4.90593	0.0111582	TRUE	3.83488	0.58569	FALSE	miRNA	Oryza sativa	CGUCAUCUCACAGGUGAAUCC	miRNA-2_0	2010-10-08	Affymetrix Proprietary Database	osa-MIR807c	04:23920300-23920483 (+)	21
osa-miR808_st	4.93977	0.00790759	TRUE	4.20315	0.896517	FALSE	4.73733	0.0258868	TRUE	4.03685	0.866104	FALSE	miRNA	Oryza sativa	AUGAAUGUGGGAAAUGUAAGAA	miRNA-2_0	2010-10-08	Affymetrix Proprietary Database	osa-MIR808	03:8866921-8867072 (+)	22
osa-miR809a_st	4.85738	0.510792	FALSE	3.34124	0.999749	FALSE	2.92279	0.980979	FALSE	3.79421	0.905936	FALSE	miRNA	Oryza sativa	UGAAUGUGAGAAAUGUUAGAAU	miRNA-2_0	2010-10-08	Affymetrix Proprietary Database	osa-MIR809a	03:26779395-26779555 (-)	22
osa-miR809b_st	4.2634	0.737166	FALSE	3.58574	0.992848	FALSE	3.16429	0.994508	FALSE	3.9953	0.64417	FALSE	miRNA	Oryza sativa	UGAAUGUGAGAAAUGUUAGAAU	miRNA-2_0	2010-10-08	Affymetrix Proprietary Database	osa-MIR809b	05:26801752-26801903 (-)	22
osa-miR809c_st	4.10757	0.449273	FALSE	2.58765	0.999991	FALSE	3.132	0.989623	FALSE	4.35432	0.21904	FALSE	miRNA	Oryza sativa	UGAAUGUGAGAAAUGUUAGAAU	miRNA-2_0	2010-10-08	Affymetrix Proprietary Database	osa-MIR809c	06:29694703-29694857 (+)	22
osa-miR809d_st	4.66539	0.212852	FALSE	3.39443	0.995554	FALSE	3.03495	0.959726	FALSE	3.80998	0.773647	FALSE	miRNA	Oryza sativa	UGAAUGUGAGAAAUGUUAGAAU	miRNA-2_0	2010-10-08	Affymetrix Proprietary Database	osa-MIR809d	07:14712001-14712167 (+)	22
osa-miR809e_st	4.21334	0.569299	FALSE	2.99563	0.999331	FALSE	2.81065	0.994242	FALSE	3.97104	0.853606	FALSE	miRNA	Oryza sativa	UGAAUGUGAGAAAUGUUAGAAU	miRNA-2_0	2010-10-08	Affymetrix Proprietary Database	osa-MIR809e	08:15448009-15448169 (-)	22
osa-miR809f_st	3.88141	0.263753	FALSE	3.48267	0.997704	FALSE	2.65325	0.997963	FALSE	3.76196	0.929263	FALSE	miRNA	Oryza sativa	UGAAUGUGAGAAAUGUUAGAAU	miRNA-2_0	2010-10-08	Affymetrix Proprietary Database	osa-MIR809f	09:12000642-12000795 (+)	22
osa-miR809g_st	3.77662	0.615893	FALSE	3.57458	0.947858	FALSE	3.00953	0.956923	FALSE	3.75356	0.477577	FALSE	miRNA	Oryza sativa	UGAAUGUGAGAAAUGUUAGAAU	miRNA-2_0	2010-10-08	Affymetrix Proprietary Database	osa-MIR809g	11:25473139-25473290 (-)	22
osa-miR809h_st	3.79238	0.625089	FALSE	2.6442	0.998549	FALSE	2.33156	0.99746	FALSE	3.42988	0.973715	FALSE	miRNA	Oryza sativa	UGAAUGUGAGAAAUGUUAGAAU	miRNA-2_0	2010-10-08	Affymetrix Proprietary Database	osa-MIR809h	12:5776955-5777088 (+)	22
osa-miR810a_st	4.45721	0.239151	FALSE	3.79638	0.686809	FALSE	3.53659	0.948141	FALSE	3.99354	0.896427	FALSE	miRNA	Oryza sativa	UCAUAAGCCCACCACAUGUGG	miRNA-2_0	2010-10-08	Affymetrix Proprietary Database	osa-miR810a		21
osa-miR811a_st	4.13223	0.490445	FALSE	4.35638	0.6884	FALSE	4.79384	0.0516007	TRUE	4.0791	0.678938	FALSE	miRNA	Oryza sativa	ACCGUUAGAUCGAGAAAUGGACGU	miRNA-2_0	2010-10-08	Affymetrix Proprietary Database	osa-MIR811a	06:13901553-13901742 (+)	24
osa-miR811b_st	4.39335	0.268014	FALSE	4.22037	0.844341	FALSE	4.32076	0.252984	FALSE	4.73182	0.0831979	FALSE	miRNA	Oryza sativa	ACCGUUAGAUCGAGAAAUGGACGU	miRNA-2_0	2010-10-08	Affymetrix Proprietary Database	osa-MIR811b	10:2386843-2387032 (+)	24
osa-miR811c_st	4.63483	0.135666	FALSE	4.0731	0.853034	FALSE	4.54701	0.277064	FALSE	3.82539	0.928498	FALSE	miRNA	Oryza sativa	ACCGUUAGAUCGAGAAAUGGACGU	miRNA-2_0	2010-10-08	Affymetrix Proprietary Database	osa-MIR811c	11:5200667-5200825 (-)	24
osa-miR812a_st	5.32979	0.0178604	TRUE	4.63518	0.362402	FALSE	4.45943	0.219027	FALSE	4.98439	0.00740403	TRUE	miRNA	Oryza sativa	GACGGACGGUUAAACGUUGGAC	miRNA-2_0	2010-10-08	Affymetrix Proprietary Database	osa-MIR812a	01:33946107-33946340 (+)	22
osa-miR812b_st	3.44476	0.953778	FALSE	4.25804	0.471383	FALSE	4.41371	0.235065	FALSE	4.97467	0.0843127	FALSE	miRNA	Oryza sativa	GACGGACGGUUAAACGUUGGAC	miRNA-2_0	2010-10-08	Affymetrix Proprietary Database	osa-MIR812b	02:1936324-1936493 (-)	22
osa-miR812c_st	5.03313	0.00241024	TRUE	4.06731	0.830866	FALSE	4.09704	0.336265	FALSE	4.70276	0.220935	FALSE	miRNA	Oryza sativa	GACGGACGGUUAAACGUUGGAC	miRNA-2_0	2010-10-08	Affymetrix Proprietary Database	osa-MIR812c	06:26259310-26259473 (+)	22
osa-miR812d_st	4.36967	0.342674	FALSE	4.11425	0.330681	FALSE	4.79442	0.113795	FALSE	4.39318	0.239733	FALSE	miRNA	Oryza sativa	GACGGACGGUUAAACGUUGGAC	miRNA-2_0	2010-10-08	Affymetrix Proprietary Database	osa-MIR812d	07:22394230-22394382 (+)	22
osa-miR812e_st	3.9287	0.623701	FALSE	4.41729	0.509846	FALSE	4.62363	0.149437	FALSE	4.30392	0.0213622	TRUE	miRNA	Oryza sativa	GACGGACGGUUAAACGUUGGAC	miRNA-2_0	2010-10-08	Affymetrix Proprietary Database	osa-MIR812e	08:16398432-16398601 (+)	22
osa-miR813_st	4.53672	0.202392	FALSE	3.81576	0.958396	FALSE	3.87749	0.620123	FALSE	3.66758	0.759539	FALSE	miRNA	Oryza sativa	GGGUUAUGGAAUGGGUUUUACC	miRNA-2_0	2010-10-08	Affymetrix Proprietary Database	osa-MIR813	11:23148631-23148833 (+)	22
osa-miR814a_st	4.09903	0.659439	FALSE	5.2359	0.0146444	TRUE	4.95308	0.00159784	TRUE	4.49642	0.0648756	FALSE	miRNA	Oryza sativa	CACUUCAUAGUACAACGAAUCU	miRNA-2_0	2010-10-08	Affymetrix Proprietary Database	osa-MIR814a	01:22373985-22374081 (+)	22
osa-miR814b_st	3.89528	0.833111	FALSE	4.81618	0.156651	FALSE	4.75002	0.0748866	FALSE	4.48996	0.124086	FALSE	miRNA	Oryza sativa	CACUUCAUAGUACAACGAAUCU	miRNA-2_0	2010-10-08	Affymetrix Proprietary Database	osa-MIR814b	02:26335342-26335415 (+)	22
osa-miR814c_st	4.50359	0.223438	FALSE	4.95422	0.0779665	FALSE	4.81381	0.0179843	TRUE	4.15652	0.456423	FALSE	miRNA	Oryza sativa	CACUUCAUAGUACAACGAAUCU	miRNA-2_0	2010-10-08	Affymetrix Proprietary Database	osa-MIR814c	02:10889670-10889752 (-)	22
osa-miR815a_st	4.65581	0.0573421	TRUE	4.26676	0.472035	FALSE	5.99152	3.5434e-07	TRUE	5.0022	0.0169238	TRUE	miRNA	Oryza sativa	AAGGGGAUUGAGGAGAUUGGG	miRNA-2_0	2010-10-08	Affymetrix Proprietary Database	osa-MIR815a	05:29683987-29684069 (+)	21
osa-miR815b_st	3.99626	0.561615	FALSE	4.5145	0.294503	FALSE	5.97233	1.31881e-07	TRUE	5.76221	2.30853e-06	TRUE	miRNA	Oryza sativa	AAGGGGAUUGAGGAGAUUGGG	miRNA-2_0	2010-10-08	Affymetrix Proprietary Database	osa-MIR815b	05:14934769-14934898 (+)	21
osa-miR815c_st	3.97557	0.800866	FALSE	4.07268	0.454546	FALSE	6.12231	7.13196e-08	TRUE	5.04437	0.0003344	TRUE	miRNA	Oryza sativa	AAGGGGAUUGAGGAGAUUGGG	miRNA-2_0	2010-10-08	Affymetrix Proprietary Database	osa-MIR815c	07:5425886-5425988 (-)	21
osa-miR816_st	4.80642	0.0844537	FALSE	5.32886	0.0117048	TRUE	5.21411	0.00592641	TRUE	4.78896	0.00376593	TRUE	miRNA	Oryza sativa	GUGACAUAUUUUACUACAAC	miRNA-2_0	2010-10-08	Affymetrix Proprietary Database	osa-MIR816	10:21736809-21736885 (+)	20
osa-miR817_st	4.23308	0.28185	FALSE	3.79072	0.89615	FALSE	3.8422	0.904931	FALSE	3.68735	0.533435	FALSE	miRNA	Oryza sativa	UCCAACUUGAGGCCCGAUUGA	miRNA-2_0	2010-10-08	Affymetrix Proprietary Database	osa-MIR817	02:12276361-12276443 (-)	21
osa-miR818a_st	4.23018	0.776616	FALSE	4.18352	0.803141	FALSE	4.49895	0.274514	FALSE	3.28527	0.995954	FALSE	miRNA	Oryza sativa	AAUCCCUUAUAUUAUGGGACGG	miRNA-2_0	2010-10-08	Affymetrix Proprietary Database	osa-MIR818a	01:40414379-40414522 (+)	22
osa-miR818b_st	4.56477	0.498747	FALSE	4.01714	0.636554	FALSE	4.54125	0.03928	TRUE	3.97585	0.960773	FALSE	miRNA	Oryza sativa	AAUCCCUUAUAUUAUGGGACGG	miRNA-2_0	2010-10-08	Affymetrix Proprietary Database	osa-MIR818b	02:4007187-4007299 (+)	22
osa-miR818c_st	3.36533	0.632843	FALSE	3.9814	0.683062	FALSE	4.38603	0.390407	FALSE	3.55102	0.928317	FALSE	miRNA	Oryza sativa	AAUCCCUUAUAUUAUGGGACGG	miRNA-2_0	2010-10-08	Affymetrix Proprietary Database	osa-MIR818c	02:35922869-35923044 (+)	22
osa-miR818d_st	3.9589	0.703561	FALSE	3.94886	0.740745	FALSE	4.14709	0.312403	FALSE	4.0944	0.540712	FALSE	miRNA	Oryza sativa	AAUCCCUUAUAUUAUGGGACGG	miRNA-2_0	2010-10-08	Affymetrix Proprietary Database	osa-MIR818d	04:34784050-34784188 (-)	22
osa-miR818e_st	4.54408	0.683142	FALSE	4.14854	0.808536	FALSE	4.43584	0.142115	FALSE	3.99354	0.694308	FALSE	miRNA	Oryza sativa	AAUCCCUUAUAUUAUGGGACGG	miRNA-2_0	2010-10-08	Affymetrix Proprietary Database	osa-MIR818e	07:28153439-28153663 (-)	22
osa-miR819a_st	4.54563	0.490676	FALSE	2.5419	0.999984	FALSE	2.84193	0.987867	FALSE	3.86228	0.632096	FALSE	miRNA	Oryza sativa	UCAGGUUAUAAGACUUUCUAGC	miRNA-2_0	2010-10-08	Affymetrix Proprietary Database	osa-MIR819a	01:41206351-41206475 (+)	22
osa-miR819b_st	3.97602	0.9583	FALSE	2.9803	0.990997	FALSE	3.44435	0.813568	FALSE	3.88379	0.508783	FALSE	miRNA	Oryza sativa	UCAGGUUAUAAGACUUUCUAGC	miRNA-2_0	2010-10-08	Affymetrix Proprietary Database	osa-MIR819b	02:34659352-34659517 (+)	22
osa-miR819c_st	4.30334	0.811216	FALSE	3.22101	0.999143	FALSE	2.81392	0.990822	FALSE	3.60327	0.899976	FALSE	miRNA	Oryza sativa	UCAGGUUAUAAGACUUUCUAGC	miRNA-2_0	2010-10-08	Affymetrix Proprietary Database	osa-MIR819c	02:33750674-33750827 (+)	22
osa-miR819d_st	3.90692	0.496229	FALSE	3.5647	0.982487	FALSE	3.17027	0.982348	FALSE	3.71591	0.829517	FALSE	miRNA	Oryza sativa	UCAGGUUAUAAGACUUUCUAGC	miRNA-2_0	2010-10-08	Affymetrix Proprietary Database	osa-MIR819d	03:10868433-10868584 (-)	22
osa-miR819e_st	3.77968	0.934035	FALSE	3.59031	0.989535	FALSE	3.21866	0.679482	FALSE	4.21687	0.508745	FALSE	miRNA	Oryza sativa	UCAGGUUAUAAGACUUUCUAGC	miRNA-2_0	2010-10-08	Affymetrix Proprietary Database	osa-MIR819e	03:36260775-36260928 (-)	22
osa-miR819f_st	4.30994	0.473655	FALSE	2.39919	0.999508	FALSE	3.11247	0.890398	FALSE	3.54812	0.929153	FALSE	miRNA	Oryza sativa	UCAGGUUAUAAGACUUUCUAGC	miRNA-2_0	2010-10-08	Affymetrix Proprietary Database	osa-MIR819f	04:35104592-35104735 (-)	22
osa-miR819g_st	3.74546	0.708495	FALSE	3.15129	0.989541	FALSE	2.80657	0.516276	FALSE	3.21233	0.984049	FALSE	miRNA	Oryza sativa	UCAGGUUAUAAGACUUUCUAGC	miRNA-2_0	2010-10-08	Affymetrix Proprietary Database	osa-MIR819g	05:28024575-28024721 (+)	22
osa-miR819h_st	4.52269	0.410236	FALSE	3.28864	0.991497	FALSE	2.69986	0.950669	FALSE	3.31038	0.7721	FALSE	miRNA	Oryza sativa	UCAGGUUAUAAGACUUUCUAGC	miRNA-2_0	2010-10-08	Affymetrix Proprietary Database	osa-MIR819h	06:10052973-10053127 (-)	22
osa-miR819i_st	4.72265	0.300886	FALSE	3.12748	0.999899	FALSE	2.92279	0.996744	FALSE	4.08369	0.747973	FALSE	miRNA	Oryza sativa	UCAGGUUAUAAGACUUUCUAGC	miRNA-2_0	2010-10-08	Affymetrix Proprietary Database	osa-MIR819i	07:27792077-27792274 (+)	22
osa-miR819j_st	3.44212	0.963526	FALSE	3.04018	0.993235	FALSE	3.49457	0.94485	FALSE	3.99354	0.40723	FALSE	miRNA	Oryza sativa	UCAGGUUAUAAGACUUUCUAGC	miRNA-2_0	2010-10-08	Affymetrix Proprietary Database	osa-MIR819j	08:28211312-28211486 (+)	22
osa-miR819k_st	3.35957	0.88915	FALSE	3.04254	0.996985	FALSE	3.12703	0.927496	FALSE	3.98586	0.8758	FALSE	miRNA	Oryza sativa	UCAGGUUAUAAGACUUUCUAGC	miRNA-2_0	2010-10-08	Affymetrix Proprietary Database	osa-MIR819k	10:18632622-18632777 (-)	22
osa-miR820a_st	10.6656	8.72177e-16	TRUE	7.59341	3.69903e-13	TRUE	6.76181	5.95554e-12	TRUE	6.86781	1.0934e-11	TRUE	miRNA	Oryza sativa	UCGGCCUCGUGGAUGGACCAG	miRNA-2_0	2010-10-08	Affymetrix Proprietary Database	osa-MIR820a	01:14129453-14129643 (+)	21
osa-miR820b_st	10.6972	8.72177e-16	TRUE	7.59126	1.85722e-13	TRUE	6.8339	3.48895e-11	TRUE	6.6489	1.43444e-13	TRUE	miRNA	Oryza sativa	UCGGCCUCGUGGAUGGACCAG	miRNA-2_0	2010-10-08	Affymetrix Proprietary Database	osa-MIR820b	07:13119541-13119741 (-)	21
osa-miR820c_st	10.396	8.72177e-16	TRUE	7.56817	3.34719e-13	TRUE	6.90622	3.84034e-12	TRUE	6.85513	2.30488e-13	TRUE	miRNA	Oryza sativa	UCGGCCUCGUGGAUGGACCAG	miRNA-2_0	2010-10-08	Affymetrix Proprietary Database	osa-MIR820c	10:6944304-6944494 (+)	21
osa-miR821a_st	8.07081	2.00492e-12	TRUE	7.41021	7.25107e-10	TRUE	5.64992	8.63076e-06	TRUE	5.06926	0.00266583	TRUE	miRNA	Oryza sativa	AAGUCAUCAACAAAAAAGUUGAAU	miRNA-2_0	2010-10-08	Affymetrix Proprietary Database	osa-MIR821a	03:22972713-22972986 (+)	24
osa-miR821b_st	7.99683	7.93389e-13	TRUE	7.65014	5.49172e-10	TRUE	5.69755	1.66733e-05	TRUE	4.55379	0.0253077	TRUE	miRNA	Oryza sativa	AAGUCAUCAACAAAAAAGUUGAAU	miRNA-2_0	2010-10-08	Affymetrix Proprietary Database	osa-MIR821b	07:16416232-16416518 (+)	24
osa-miR821c_st	7.57188	5.43429e-11	TRUE	7.60916	3.57026e-10	TRUE	5.77053	5.68119e-07	TRUE	5.66149	1.4006e-05	TRUE	miRNA	Oryza sativa	AAGUCAUCAACAAAAAAGUUGAAU	miRNA-2_0	2010-10-08	Affymetrix Proprietary Database	osa-MIR821c	08:19922416-19922681 (-)	24
osa-miR529b_st	6.10109	0.000775034	TRUE	6.03771	7.21252e-06	TRUE	7.42338	1.59012e-15	TRUE	7.84152	8.72177e-16	TRUE	miRNA	Oryza sativa	AGAAGAGAGAGAGUACAGCUU	miRNA-2_0	2010-10-08	Affymetrix Proprietary Database	osa-MIR529b	04:15711057-15711194 (+)	21
osa-miR1423-5p.2_st	7.8033	2.04681e-12	TRUE	7.1993	4.12804e-11	TRUE	8.03674	3.41651e-15	TRUE	6.91963	8.64493e-13	TRUE	miRNA	Oryza sativa	AGGCAACUACACGUUGGGCGCUCG	miRNA-2_0	2010-10-08	Affymetrix Proprietary Database	osa-miR1423-5p.2		24
osa-miR1423_st	5.8043	0.00122154	TRUE	4.15306	0.346145	FALSE	4.1584	0.570598	FALSE	3.64402	0.725641	FALSE	miRNA	Oryza sativa	AGCGCCCAAGCGGUAGUUGUC	miRNA-2_0	2010-10-08	Affymetrix Proprietary Database	osa-MIR1423	04:19543152-19543287 (+)	21
osa-miR1424_st	4.83042	0.129835	FALSE	5.22347	0.0503167	TRUE	4.87678	0.0164004	TRUE	4.95483	0.0111985	TRUE	miRNA	Oryza sativa	AUGCACACUGAUGCUGAUUGU	miRNA-2_0	2010-10-08	Affymetrix Proprietary Database	osa-MIR1424	07:26661361-26661660 (-)	21
osa-miR1425_st	4.2896	0.719883	FALSE	4.08491	0.717172	FALSE	3.63364	0.879467	FALSE	4.5522	0.294403	FALSE	miRNA	Oryza sativa	UAGGAUUCAAUCCUUGCUGCU	miRNA-2_0	2010-10-08	Affymetrix Proprietary Database	osa-MIR1425	05:8862077-8862178 (+)	21
osa-miR1426_st	3.73665	0.720839	FALSE	3.36504	0.992103	FALSE	2.30213	0.999975	FALSE	4.17384	0.882652	FALSE	miRNA	Oryza sativa	AGAAUCUUGAUGAUGAUUAAA	miRNA-2_0	2010-10-08	Affymetrix Proprietary Database	osa-MIR1426	01:7188218-7188347 (-)	21
osa-miR1427_st	4.70154	0.288291	FALSE	4.12481	0.34366	FALSE	4.43138	0.0908766	FALSE	6.06313	0.000108709	TRUE	miRNA	Oryza sativa	UGCGGAACCGUGCGGUGGCGC	miRNA-2_0	2010-10-08	Affymetrix Proprietary Database	osa-MIR1427	08:9191585-9191841 (+)	21
osa-miR1428a-5p_st	4.65581	0.242381	FALSE	3.72005	0.96621	FALSE	4.21512	0.56047	FALSE	3.40305	0.985945	FALSE	miRNA	Oryza sativa	CGUUUUGCAAAUUCGCAGGCC	miRNA-2_0	2010-10-08	Affymetrix Proprietary Database	osa-MIR1428a	01:13159751-13159870 (+)	21
osa-miR1428a-3p_st	4.50236	0.0173724	TRUE	5.46322	0.000816597	TRUE	4.86512	0.00419982	TRUE	4.33677	0.143049	FALSE	miRNA	Oryza sativa	UAAGAUAAAGCCGUGAAUUUG	miRNA-2_0	2010-10-08	Affymetrix Proprietary Database	osa-MIR1428a	01:13159751-13159870 (+)	21
osa-miR1429-5p_st	4.15088	0.712848	FALSE	5.78807	8.51119e-05	TRUE	5.35866	0.000953531	TRUE	4.47195	0.508626	FALSE	miRNA	Oryza sativa	GUAAUAUACUAAUCCGUGCAU	miRNA-2_0	2010-10-08	Affymetrix Proprietary Database	osa-MIR1429	08:2035956-2036075 (-)	21
osa-miR1429-3p_st	3.59742	0.479999	FALSE	3.58481	0.973519	FALSE	3.02043	0.989445	FALSE	4.04228	0.689026	FALSE	miRNA	Oryza sativa	GUUGCACGGGUUUGUAUGUUG	miRNA-2_0	2010-10-08	Affymetrix Proprietary Database	osa-MIR1429	08:2035956-2036075 (-)	21
osa-miR1430_st	4.0121	0.387859	FALSE	3.67489	0.96479	FALSE	4.46527	0.125588	FALSE	4.4695	0.267998	FALSE	miRNA	Oryza sativa	UGGUGAGCCUUCCUGGCUAAG	miRNA-2_0	2010-10-08	Affymetrix Proprietary Database	osa-MIR1430	12:6823901-6824042 (-)	21
osa-miR1431_st	4.65052	0.241059	FALSE	2.06157	1	FALSE	3.00766	0.997676	FALSE	3.94882	0.648254	FALSE	miRNA	Oryza sativa	UUUGCGAGUUGGCCCGCUUGC	miRNA-2_0	2010-10-08	Affymetrix Proprietary Database	osa-MIR1431	01:4765320-4765559 (-)	21
osa-miR1432_st	9.77618	8.72177e-16	TRUE	10.0408	8.72177e-16	TRUE	8.4549	8.72177e-16	TRUE	8.1658	8.72177e-16	TRUE	miRNA	Oryza sativa	AUCAGGAGAGAUGACACCGAC	miRNA-2_0	2010-10-08	Affymetrix Proprietary Database	osa-miR1432		21
osa-miR1433_st	3.959	0.922624	FALSE	5.34479	0.00134044	TRUE	5.07418	0.00457333	TRUE	3.86358	0.960677	FALSE	miRNA	Oryza sativa	UGGCAAGUCUCCUCGGCUACC	miRNA-2_0	2010-10-08	Affymetrix Proprietary Database	osa-MIR1433	03:35775285-35775413 (+)	21
osa-miR444b.2_st	3.97726	0.791646	FALSE	6.30761	4.16318e-08	TRUE	4.30776	0.246957	FALSE	5.50389	0.00134362	TRUE	miRNA	Oryza sativa	UGCAGUUGUUGUCUCAAGCUU	miRNA-2_0	2010-10-08	Affymetrix Proprietary Database	osa-miR444b.2		21
osa-miR444b.1_st	4.37355	0.410743	FALSE	7.35393	3.16398e-11	TRUE	5.21701	0.0245757	TRUE	4.41672	0.02006	TRUE	miRNA	Oryza sativa	UGUUGUCUCAAGCUUGCUGCC	miRNA-2_0	2010-10-08	Affymetrix Proprietary Database	osa-miR444b.1		21
osa-miR444c.2_st	3.70931	0.902151	FALSE	6.04305	9.76766e-07	TRUE	4.23887	0.40713	FALSE	4.88895	0.146796	FALSE	miRNA	Oryza sativa	UGCAGUUGUUGUCUCAAGCUU	miRNA-2_0	2010-10-08	Affymetrix Proprietary Database	osa-miR444c.2		21
osa-miR444c.1_st	3.72121	0.989086	FALSE	7.19302	1.44088e-10	TRUE	4.85765	0.0138743	TRUE	4.88058	0.00186294	TRUE	miRNA	Oryza sativa	UGUUGUCUCAAGCUUGCUGCC	miRNA-2_0	2010-10-08	Affymetrix Proprietary Database	osa-miR444c.1		21
osa-miR444d.3_st	4.79786	0.503025	FALSE	4.74845	0.298058	FALSE	4.87632	0.123704	FALSE	3.87189	0.73498	FALSE	miRNA	Oryza sativa	UUGUGGCUUUCUUGCAAGUUG	miRNA-2_0	2010-10-08	Affymetrix Proprietary Database	osa-miR444d.3		21
osa-miR444d.2_st	4.65581	0.105559	FALSE	7.14665	4.017e-11	TRUE	5.03899	0.00568157	TRUE	6.15909	7.08141e-12	TRUE	miRNA	Oryza sativa	UGCAGUUGCUGCCUCAAGCUU	miRNA-2_0	2010-10-08	Affymetrix Proprietary Database	osa-miR444d.2		21
osa-miR444d.1_st	4.25946	0.277553	FALSE	3.34888	0.999398	FALSE	3.62688	0.985727	FALSE	3.44497	0.941051	FALSE	miRNA	Oryza sativa	UUGCUGCCUCAAGCUUGCUGC	miRNA-2_0	2010-10-08	Affymetrix Proprietary Database	osa-miR444d.1		21
osa-miR444e_st	5.04048	0.126515	FALSE	7.12819	4.92887e-11	TRUE	5.26052	0.00321622	TRUE	6.2924	2.48211e-11	TRUE	miRNA	Oryza sativa	UGCAGUUGCUGCCUCAAGCUU	miRNA-2_0	2010-10-08	Affymetrix Proprietary Database	osa-miR444e		21
osa-miR444f_st	3.00759	0.644324	FALSE	4.95245	0.0102077	TRUE	3.74277	0.561158	FALSE	4.71862	0.325874	FALSE	miRNA	Oryza sativa	UGCAGUUGUUGCCUCAAGCUU	miRNA-2_0	2010-10-08	Affymetrix Proprietary Database	osa-miR444f		21
osa-miR810b.1_st	3.84291	0.822263	FALSE	4.01591	0.964113	FALSE	3.63942	0.941437	FALSE	4.53968	0.191039	FALSE	miRNA	Oryza sativa	UGAACACCGAUAUGCGUCAUC	miRNA-2_0	2010-10-08	Affymetrix Proprietary Database	osa-MIR810b	11:958575-958797 (-)	21
osa-miR810b.2_st	4.43891	0.158148	FALSE	4.37221	0.755493	FALSE	2.6485	0.997296	FALSE	3.99354	0.749087	FALSE	miRNA	Oryza sativa	AAGUGAUUUAAUUAUGCCGUU	miRNA-2_0	2010-10-08	Affymetrix Proprietary Database	osa-MIR810b	11:958575-958797 (-)	21
osa-miR1435_st	4.26392	0.789575	FALSE	3.79136	0.927859	FALSE	3.46707	0.939264	FALSE	4.10337	0.284503	FALSE	miRNA	Oryza sativa	UUUCUUAAGUCAAACUUUUU	miRNA-2_0	2010-10-08	Affymetrix Proprietary Database	osa-MIR1435	01:29288235-29288417 (-)	20
osa-miR1436_st	8.25278	8.72177e-16	TRUE	6.20575	9.66031e-08	TRUE	8.40655	8.72177e-16	TRUE	6.53348	5.99654e-14	TRUE	miRNA	Oryza sativa	ACAUUAUGGGACGGAGGGAGU	miRNA-2_0	2010-10-08	Affymetrix Proprietary Database	osa-MIR1436	01:20315541-20315701 (-)	21
osa-miR1437_st	3.23023	0.956763	FALSE	4.66869	0.0275655	TRUE	5.07133	0.000294431	TRUE	3.83692	0.631558	FALSE	miRNA	Oryza sativa	UCCGGCGCCGCACUAGGCACUG	miRNA-2_0	2010-10-08	Affymetrix Proprietary Database	osa-MIR1437	08:3954905-3955092 (+)	22
osa-miR1438_st	3.63646	0.880715	FALSE	3.74291	0.982715	FALSE	3.73612	0.66196	FALSE	3.73875	0.770156	FALSE	miRNA	Oryza sativa	AGGGUAAUUUUAUCAUUUUUAA	miRNA-2_0	2010-10-08	Affymetrix Proprietary Database	osa-MIR1438	10:8358474-8358660 (+)	22
osa-miR1440_st	4.83221	0.103673	FALSE	4.01653	0.921551	FALSE	4.41964	0.461956	FALSE	5.02105	0.0511875	TRUE	miRNA	Oryza sativa	UGCUCAAAUACCACUCUCCU	miRNA-2_0	2010-10-08	Affymetrix Proprietary Database	osa-MIR1440	09:5979506-5979694 (-)	20
osa-miR1441_st	4.53207	0.218719	FALSE	4.21372	0.717937	FALSE	4.6182	0.159274	FALSE	4.36418	0.675494	FALSE	miRNA	Oryza sativa	ACCGGAUGUCGGAAAAGGUUU	miRNA-2_0	2010-10-08	Affymetrix Proprietary Database	osa-MIR1441	12:19457211-19457390 (-)	21
osa-miR1442_st	4.39157	0.575444	FALSE	5.11269	0.0491176	TRUE	4.47066	0.0542597	TRUE	3.86096	0.895249	FALSE	miRNA	Oryza sativa	AUUCAUAGUACUAGAUGUGU	miRNA-2_0	2010-10-08	Affymetrix Proprietary Database	osa-MIR1442	07:27588078-27588262 (+)	20
osa-miR1439_st	4.37402	0.505094	FALSE	4.63989	0.359189	FALSE	4.88814	0.0185322	TRUE	4.01908	0.582342	FALSE	miRNA	Oryza sativa	UUUUGGAACGGAGUGAGUAUU	miRNA-2_0	2010-10-08	Affymetrix Proprietary Database	osa-MIR1439	12:10071520-10071691 (+)	21
osa-miR827_st	3.72491	0.33155	FALSE	3.96222	0.834847	FALSE	4.74166	0.0479293	TRUE	3.8799	0.904835	FALSE	miRNA	Oryza sativa	UAAGAUGACCAUCAGCGAAAA	miRNA-2_0	2010-10-08	Affymetrix Proprietary Database	osa-MIR827	08:5939431-5939562 (-)	21
osa-miR531b_st	5.18474	0.144364	FALSE	3.0249	0.986006	FALSE	3.70615	0.859247	FALSE	4.14558	0.368665	FALSE	miRNA	Oryza sativa	CUCGCCGGGGCUGCGUGCCG	miRNA-2_0	2010-10-08	Affymetrix Proprietary Database	osa-MIR531b	01:832931-832999 (-)	20
osa-miR1846d-5p_st	7.83633	7.76843e-12	TRUE	4.50453	0.129364	FALSE	4.17618	0.428663	FALSE	4.24112	0.340413	FALSE	miRNA	Oryza sativa	UCCCACCGAGCAGCCGGAUCUC	miRNA-2_0	2010-10-08	Affymetrix Proprietary Database	osa-MIR1846d	01:39636022-39636137 (+)	22
osa-miR1846d-3p_st	7.03246	3.93752e-06	TRUE	4.1737	0.718078	FALSE	4.72472	0.0941771	FALSE	3.61974	0.961029	FALSE	miRNA	Oryza sativa	UAUCCGGCGCCGCAGGGAGG	miRNA-2_0	2010-10-08	Affymetrix Proprietary Database	osa-MIR1846d	01:39636022-39636137 (+)	20
osa-miR1847.1_st	4.43355	0.747049	FALSE	3.91472	0.794288	FALSE	4.6312	0.17116	FALSE	3.84463	0.861163	FALSE	miRNA	Oryza sativa	UGCAGUUUGCAGUUGUGGCAC	miRNA-2_0	2010-10-08	Affymetrix Proprietary Database	osa-MIR1847	01:20331833-20331942 (+)	21
osa-miR1847.2_st	4.31014	0.118274	FALSE	3.78678	0.820629	FALSE	3.58825	0.671875	FALSE	4.57329	0.279083	FALSE	miRNA	Oryza sativa	UGGCCCACAUGUUAGUGCCACAAC	miRNA-2_0	2010-10-08	Affymetrix Proprietary Database	osa-MIR1847	01:20331833-20331942 (+)	24
osa-miR1848_st	4.68395	0.284118	FALSE	3.7468	0.990033	FALSE	4.05455	0.0447354	TRUE	2.45587	0.997469	FALSE	miRNA	Oryza sativa	CCUCGCCGGCGCGCGCGUGCA	miRNA-2_0	2010-10-08	Affymetrix Proprietary Database	osa-MIR1848	04:17959850-17959912 (+)	21
osa-miR1849_st	4.10447	0.290978	FALSE	3.70631	0.948797	FALSE	2.26484	0.999614	FALSE	4.3864	0.155028	FALSE	miRNA	Oryza sativa	UAUCGUAUCCUAGGUUGGUUU	miRNA-2_0	2010-10-08	Affymetrix Proprietary Database	osa-MIR1849	04:22039694-22039783 (+)	21
osa-miR1850.1_st	5.40547	0.000135885	TRUE	5.7194	0.00018179	TRUE	6.68901	1.32052e-12	TRUE	7.3704	8.72177e-16	TRUE	miRNA	Oryza sativa	UGGAAAGUUGGGAGAUUGGGG	miRNA-2_0	2010-10-08	Affymetrix Proprietary Database	osa-MIR1850	05:26212571-26212703 (-)	21
osa-miR1850.2_st	3.26728	0.569962	FALSE	3.67119	0.979206	FALSE	3.19955	0.956477	FALSE	3.87273	0.72884	FALSE	miRNA	Oryza sativa	UUGUGUGUGAACUAAACGUGG	miRNA-2_0	2010-10-08	Affymetrix Proprietary Database	osa-MIR1850	05:26212571-26212703 (-)	21
osa-miR1850.3_st	4.24359	0.835646	FALSE	3.09412	0.995708	FALSE	4.11361	0.559138	FALSE	3.75216	0.89197	FALSE	miRNA	Oryza sativa	CUGUUUAGUUCACAUCAAUCUU	miRNA-2_0	2010-10-08	Affymetrix Proprietary Database	osa-MIR1850	05:26212571-26212703 (-)	22
osa-miR1851_st	4.29564	0.510866	FALSE	5.63841	5.91308e-05	TRUE	5.53995	0.000190548	TRUE	4.82573	0.0471337	TRUE	miRNA	Oryza sativa	CGUCUGGGAUGGCAUUUUGGC	miRNA-2_0	2010-10-08	Affymetrix Proprietary Database	osa-MIR1851	05:25986735-25987205 (+)	21
osa-miR1852_st	3.87543	0.266877	FALSE	3.083	0.99855	FALSE	2.67381	0.786074	FALSE	3.47838	0.471192	FALSE	miRNA	Oryza sativa	AUAUGGAUUCAGAAUGCAGGU	miRNA-2_0	2010-10-08	Affymetrix Proprietary Database	osa-MIR1852	05:20698466-20698600 (+)	21
osa-miR1853-5p_st	4.37942	0.274101	FALSE	5.89554	4.31917e-05	TRUE	5.18189	0.00955765	TRUE	4.79774	0.0398534	TRUE	miRNA	Oryza sativa	AGCAUUCAAACAUUCCCAAUUACC	miRNA-2_0	2010-10-08	Affymetrix Proprietary Database	osa-MIR1853	08:3688094-3688182 (-)	24
osa-miR1853-3p_st	4.12306	0.706301	FALSE	4.02858	0.962955	FALSE	4.064	0.450897	FALSE	4.62404	0.195486	FALSE	miRNA	Oryza sativa	UAAUUGGGGAUGUUCGGUUGCU	miRNA-2_0	2010-10-08	Affymetrix Proprietary Database	osa-MIR1853	08:3688094-3688182 (-)	22
osa-miR1854-5p_st	4.99205	0.299613	FALSE	3.22407	0.999956	FALSE	3.06859	0.9986	FALSE	4.09935	0.97098	FALSE	miRNA	Oryza sativa	UGGUGAAAUUUGUAGAUUGGA	miRNA-2_0	2010-10-08	Affymetrix Proprietary Database	osa-MIR1854	08:7857369-7857476 (-)	21
osa-miR1854-3p_st	3.28934	0.987744	FALSE	5.30771	0.00222398	TRUE	4.45706	0.0724378	FALSE	4.33775	0.567208	FALSE	miRNA	Oryza sativa	UCCAAUUUGGGGAUUUGCUGAU	miRNA-2_0	2010-10-08	Affymetrix Proprietary Database	osa-MIR1854	08:7857369-7857476 (-)	22
osa-miR1855_st	4.40541	0.18358	FALSE	5.11061	0.0805903	FALSE	4.15882	0.529517	FALSE	3.86533	0.936174	FALSE	miRNA	Oryza sativa	AGCACUGGAGUAGCCAAGAGA	miRNA-2_0	2010-10-08	Affymetrix Proprietary Database	osa-MIR1855	11:21242848-21242957 (+)	21
osa-miR1856_st	4.3596	0.621964	FALSE	6.23502	1.7345e-07	TRUE	4.27496	0.243758	FALSE	4.24737	0.828512	FALSE	miRNA	Oryza sativa	UAUGCGUAAGACGGAUUCGUA	miRNA-2_0	2010-10-08	Affymetrix Proprietary Database	osa-MIR1856	11:10370693-10370841 (-)	21
osa-miR1857-5p_st	4.65581	0.252577	FALSE	4.09405	0.74192	FALSE	5.00591	0.0227029	TRUE	3.41502	0.994508	FALSE	miRNA	Oryza sativa	UGGUUUUUUUGGAGCAUGAGG	miRNA-2_0	2010-10-08	Affymetrix Proprietary Database	osa-MIR1857	11:2729806-2729935 (+)	21
osa-miR1857-3p_st	4.34439	0.0907521	FALSE	5.31843	0.0021664	TRUE	4.65363	0.0399641	TRUE	5.30927	0.108094	FALSE	miRNA	Oryza sativa	UCAUGCUCCAAGAAAACCAGG	miRNA-2_0	2010-10-08	Affymetrix Proprietary Database	osa-MIR1857	11:2729806-2729935 (+)	21
osa-miR1428b_st	4.11237	0.893403	FALSE	4.71025	0.230925	FALSE	4.21436	0.397672	FALSE	4.39219	0.640581	FALSE	miRNA	Oryza sativa	UAAGAUAAUGCCAUGAAUUCG	miRNA-2_0	2010-10-08	Affymetrix Proprietary Database	osa-MIR1428b	01:25389302-25389425 (+)	21
osa-miR1428c_st	4.57653	0.592853	FALSE	4.54503	0.532385	FALSE	4.43516	0.0363074	TRUE	4.0308	0.928505	FALSE	miRNA	Oryza sativa	UAAGAUAAUGCCAUGAAUUCG	miRNA-2_0	2010-10-08	Affymetrix Proprietary Database	osa-MIR1428c	02:2535018-2535159 (+)	21
osa-miR1428d_st	4.41596	0.47632	FALSE	4.1737	0.553836	FALSE	3.75672	0.502652	FALSE	3.99354	0.937545	FALSE	miRNA	Oryza sativa	UAAGAUAAUGCCAUGAAUUCG	miRNA-2_0	2010-10-08	Affymetrix Proprietary Database	osa-MIR1428d	03:23075756-23075879 (+)	21
osa-miR1428e-5p_st	4.21099	0.96978	FALSE	4.05244	0.57616	FALSE	4.06801	0.7813	FALSE	4.15291	0.730879	FALSE	miRNA	Oryza sativa	AAUUCACAGGCCCUAUCUUGUG	miRNA-2_0	2010-10-08	Affymetrix Proprietary Database	osa-MIR1428e	03:23075358-23075467 (+)	22
osa-miR1428e-3p_st	4.48566	0.1303	FALSE	5.58373	0.00060222	TRUE	4.92851	0.0256134	TRUE	4.05833	0.688372	FALSE	miRNA	Oryza sativa	UAAGAUAAUGCCAUGAAUUUG	miRNA-2_0	2010-10-08	Affymetrix Proprietary Database	osa-MIR1428e	03:23075358-23075467 (+)	21
osa-miR1858a_st	8.19834	1.87672e-15	TRUE	6.64744	2.47289e-08	TRUE	8.96612	1.87672e-15	TRUE	6.51198	2.52064e-07	TRUE	miRNA	Oryza sativa	GAGAGGAGGACGGAGUGGGGC	miRNA-2_0	2010-10-08	Affymetrix Proprietary Database	osa-MIR1858a	09:13535610-13535809 (+)	21
osa-miR1858b_st	8.12795	6.32663e-13	TRUE	5.96369	2.81691e-06	TRUE	9.07481	1.87672e-15	TRUE	6.42605	2.59193e-06	TRUE	miRNA	Oryza sativa	GAGAGGAGGACGGAGUGGGGC	miRNA-2_0	2010-10-08	Affymetrix Proprietary Database	osa-MIR1858b	09:13193039-13193232 (+)	21
osa-miR1846a-5p_st	9.8748	8.72177e-16	TRUE	6.78142	1.49289e-10	TRUE	6.74226	6.73498e-11	TRUE	6.57557	7.23079e-05	TRUE	miRNA	Oryza sativa	AGUGAGGAGGCCGGGGCCGCU	miRNA-2_0	2010-10-08	Affymetrix Proprietary Database	osa-MIR1846a	10:528250-528361 (+)	21
osa-miR1846a-3p_st	4.05583	0.3159	FALSE	4.33555	0.619495	FALSE	4.25478	0.319874	FALSE	5.11548	0.0545157	TRUE	miRNA	Oryza sativa	UGACCCCGUUCUCCUCGCCGG	miRNA-2_0	2010-10-08	Affymetrix Proprietary Database	osa-MIR1846a	10:528250-528361 (+)	21
osa-miR1846b-5p_st	9.92024	8.72177e-16	TRUE	6.56844	4.50429e-10	TRUE	6.77523	1.29088e-10	TRUE	5.17621	0.000366696	TRUE	miRNA	Oryza sativa	AGUGAGGAGGCCGGGGCCGCU	miRNA-2_0	2010-10-08	Affymetrix Proprietary Database	osa-MIR1846b	11:27244208-27244319 (-)	21
osa-miR1846b-3p_st	4.31096	0.191125	FALSE	4.21068	0.117848	FALSE	4.2854	0.374077	FALSE	4.25739	0.430345	FALSE	miRNA	Oryza sativa	UGACCCCGUUCUCCUCGCCGG	miRNA-2_0	2010-10-08	Affymetrix Proprietary Database	osa-MIR1846b	11:27244208-27244319 (-)	21
osa-miR1859_st	3.9105	0.752786	FALSE	3.26113	0.993174	FALSE	3.59151	0.935967	FALSE	3.45385	0.212415	FALSE	miRNA	Oryza sativa	UUUCCUAUGACGUCCAUUCCAA	miRNA-2_0	2010-10-08	Affymetrix Proprietary Database	osa-MIR1859	01:672278-672374 (-)	22
osa-miR1860-5p_st	4.18056	0.538228	FALSE	4.0918	0.767426	FALSE	2.98757	0.997748	FALSE	4.75196	0.196394	FALSE	miRNA	Oryza sativa	AGAAAACCAGCUUCCAGAUCU	miRNA-2_0	2010-10-08	Affymetrix Proprietary Database	osa-MIR1860	01:933420-933567 (-)	21
osa-miR1860-3p_st	3.54538	0.846192	FALSE	3.25627	0.984863	FALSE	3.2224	0.998306	FALSE	4.21098	0.689169	FALSE	miRNA	Oryza sativa	AUCUGGAAGCUAGGUUUUCUCU	miRNA-2_0	2010-10-08	Affymetrix Proprietary Database	osa-MIR1860	01:933420-933567 (-)	22
osa-miR1884a_st	4.08812	0.497106	FALSE	3.30745	0.999933	FALSE	3.55411	0.856018	FALSE	4.88089	0.0114811	TRUE	miRNA	Oryza sativa	UGUGACGCCGUUGACUUUUCAU	miRNA-2_0	2010-10-08	Affymetrix Proprietary Database	osa-MIR1884a	02:10873351-10873564 (+)	22
osa-miR1861a_st	5.1501	0.0106108	TRUE	4.81255	0.0271198	TRUE	5.39398	0.000814145	TRUE	3.92413	0.575734	FALSE	miRNA	Oryza sativa	UGAUCUUGAGGCAGAAACUGAG	miRNA-2_0	2010-10-08	Affymetrix Proprietary Database	osa-MIR1861a	01:15048746-15048874 (+)	22
osa-miR1861b_st	3.79667	0.811493	FALSE	5.59224	2.59847e-05	TRUE	6.33148	1.23447e-09	TRUE	4.40472	0.427119	FALSE	miRNA	Oryza sativa	CGAUCUUGAGGCAGGAACUGAG	miRNA-2_0	2010-10-08	Affymetrix Proprietary Database	osa-MIR1861b	02:20710094-20710211 (+)	22
osa-miR1861c_st	3.48891	0.920177	FALSE	5.25993	0.000802694	TRUE	4.83289	0.0552382	TRUE	3.68821	0.994811	FALSE	miRNA	Oryza sativa	CGAUCUUGUAGCAAGAACUGAG	miRNA-2_0	2010-10-08	Affymetrix Proprietary Database	osa-MIR1861c	02:20710306-20710412 (+)	22
osa-miR1861d_st	4.86173	0.00700524	TRUE	5.12286	0.000777703	TRUE	6.56034	5.45573e-11	TRUE	5.36932	0.00638477	TRUE	miRNA	Oryza sativa	UGGUCUUGAGGCAGGAACUGAG	miRNA-2_0	2010-10-08	Affymetrix Proprietary Database	osa-MIR1861d	04:6531780-6531897 (+)	22
osa-miR1861e_st	3.7472	0.807036	FALSE	5.77727	0.000632574	TRUE	5.26452	0.00163386	TRUE	4.78327	0.123276	FALSE	miRNA	Oryza sativa	CGGUCUUGUGGCAAGAACUGAG	miRNA-2_0	2010-10-08	Affymetrix Proprietary Database	osa-MIR1861e	04:6531999-6532090 (+)	22
osa-miR1861f_st	4.44278	0.540538	FALSE	5.63841	4.94494e-05	TRUE	6.4651	9.3882e-11	TRUE	4.10505	0.733622	FALSE	miRNA	Oryza sativa	CGAUCUUGAGGCAGGAACUGAG	miRNA-2_0	2010-10-08	Affymetrix Proprietary Database	osa-MIR1861f	05:18605881-18605996 (+)	22
osa-miR1861g_st	4.3813	0.190032	FALSE	5.3725	0.000434294	TRUE	4.65365	0.117644	FALSE	3.80998	0.446787	FALSE	miRNA	Oryza sativa	CAGUCUUGUGGCAAGAACUGAG	miRNA-2_0	2010-10-08	Affymetrix Proprietary Database	osa-MIR1861g	05:18606094-18606200 (+)	22
osa-miR1861h_st	4.47945	0.23533	FALSE	5.89633	3.18867e-06	TRUE	6.5382	5.43377e-11	TRUE	4.48712	0.425518	FALSE	miRNA	Oryza sativa	CGGUCUUGAGGCAGGAACUGAG	miRNA-2_0	2010-10-08	Affymetrix Proprietary Database	osa-MIR1861h	06:27237193-27237296 (-)	22
osa-miR1861i_st	4.839	0.0635523	FALSE	5.42347	0.000886811	TRUE	6.57765	4.21358e-10	TRUE	4.62516	0.179384	FALSE	miRNA	Oryza sativa	CGAUCUUGAGGCAGGAACUGAG	miRNA-2_0	2010-10-08	Affymetrix Proprietary Database	osa-MIR1861i	06:14948510-14948601 (+)	22
osa-miR1861j_st	4.08767	0.554829	FALSE	5.9902	6.81813e-06	TRUE	6.68333	4.92887e-11	TRUE	3.98194	0.299669	FALSE	miRNA	Oryza sativa	CGGUCUUGAGGCAGGAACUGAG	miRNA-2_0	2010-10-08	Affymetrix Proprietary Database	osa-MIR1861j	08:15130013-15130122 (-)	22
osa-miR1861k_st	4.4068	0.247935	FALSE	4.96344	0.00769137	TRUE	5.06626	0.00325415	TRUE	4.61616	0.0147266	TRUE	miRNA	Oryza sativa	CGGUCUUGUGGCAAGAACUGAG	miRNA-2_0	2010-10-08	Affymetrix Proprietary Database	osa-MIR1861k	08:15129815-15129906 (-)	22
osa-miR1861l_st	3.96215	0.600506	FALSE	5.45414	0.000175227	TRUE	6.26819	9.81755e-10	TRUE	4.20363	0.400298	FALSE	miRNA	Oryza sativa	CGAUCUUGAGGCAGGAACUGAG	miRNA-2_0	2010-10-08	Affymetrix Proprietary Database	osa-MIR1861l	09:13531425-13531553 (+)	22
osa-miR1861m_st	3.58558	0.976473	FALSE	5.00234	0.00628424	TRUE	5.21525	0.00139116	TRUE	4.80937	0.130873	FALSE	miRNA	Oryza sativa	CGGUCUUGUGGCAAGAACUGAG	miRNA-2_0	2010-10-08	Affymetrix Proprietary Database	osa-MIR1861m	09:13531648-13531743 (+)	22
osa-miR1861n_st	4.04648	0.359085	FALSE	5.07606	0.02458	TRUE	5.36769	6.21503e-05	TRUE	3.1208	0.997889	FALSE	miRNA	Oryza sativa	CGAUCUUGUGGCAGGAGCUGAG	miRNA-2_0	2010-10-08	Affymetrix Proprietary Database	osa-MIR1861n	12:16583837-16583965 (-)	22
osa-miR1862a_st	3.75197	0.617995	FALSE	5.2896	0.00132512	TRUE	5.3947	7.61086e-05	TRUE	5.34502	1.05819e-05	TRUE	miRNA	Oryza sativa	ACGAGGUUGGUUUAUUUUGGGACG	miRNA-2_0	2010-10-08	Affymetrix Proprietary Database	osa-MIR1862a	01:26191264-26191351 (+)	24
osa-miR1862b_st	4.32006	0.574736	FALSE	5.72506	0.000766436	TRUE	5.40953	0.000200186	TRUE	4.67582	0.0111604	TRUE	miRNA	Oryza sativa	ACGAGGUUGGUUUAUUUUGGGACG	miRNA-2_0	2010-10-08	Affymetrix Proprietary Database	osa-MIR1862b	08:8340204-8340402 (-)	24
osa-miR1862c_st	4.33459	0.320038	FALSE	5.8102	1.16749e-05	TRUE	5.47731	5.03738e-05	TRUE	4.46353	0.171676	FALSE	miRNA	Oryza sativa	ACGAGGUUGGUUUAUUUUGGGACG	miRNA-2_0	2010-10-08	Affymetrix Proprietary Database	osa-MIR1862c	10:16022656-16022744 (+)	24
osa-miR1863_st	4.45589	0.452134	FALSE	5.15785	0.0219242	TRUE	4.98093	0.0090713	TRUE	4.36945	0.345682	FALSE	miRNA	Oryza sativa	AGCUCUGAUACCAUGUUAGAUUAG	miRNA-2_0	2010-10-08	Affymetrix Proprietary Database	osa-MIR1863	02:8521745-8522118 (+)	24
osa-miR1864_st	4.52622	0.158551	FALSE	3.95642	0.237948	FALSE	4.35801	0.360733	FALSE	4.5397	0.46496	FALSE	miRNA	Oryza sativa	UUGUAGUAACGUGAUGGUCAAUGU	miRNA-2_0	2010-10-08	Affymetrix Proprietary Database	osa-MIR1864	02:14943203-14943458 (-)	24
osa-miR1865-5p_st	4.35762	0.691726	FALSE	4.23441	0.987155	FALSE	3.73888	0.855974	FALSE	4.14169	0.660536	FALSE	miRNA	Oryza sativa	UGCUAGUGAUGGUGAUUCUUCGAC	miRNA-2_0	2010-10-08	Affymetrix Proprietary Database	osa-MIR1865	03:33993464-33993607 (+)	24
osa-miR1865-3p_st	4.58448	0.138788	FALSE	4.26794	0.662184	FALSE	4.33392	0.0516874	TRUE	4.33775	0.472883	FALSE	miRNA	Oryza sativa	CGAAGAAUCGCAGUCACUAGUUGU	miRNA-2_0	2010-10-08	Affymetrix Proprietary Database	osa-MIR1865	03:33993464-33993607 (+)	24
osa-miR1866-5p_st	3.57169	0.782349	FALSE	5.09992	0.00486676	TRUE	5.04697	0.00100315	TRUE	3.78791	0.790787	FALSE	miRNA	Oryza sativa	GAGGGAUUUUGCGGGAAUUUCACG	miRNA-2_0	2010-10-08	Affymetrix Proprietary Database	osa-MIR1866	03:6509870-6509954 (+)	24
osa-miR1866-3p_st	3.73665	0.709633	FALSE	5.77098	0.00293037	TRUE	4.2103	0.128343	FALSE	3.99354	0.421925	FALSE	miRNA	Oryza sativa	UGAAAUUCCUGUAAAAUUCUUG	miRNA-2_0	2010-10-08	Affymetrix Proprietary Database	osa-MIR1866	03:6509870-6509954 (+)	22
osa-miR1867_st	5.74131	0.00172099	TRUE	7.0553	5.68245e-11	TRUE	7.17748	9.56856e-15	TRUE	6.13763	2.70611e-07	TRUE	miRNA	Oryza sativa	UUUUUUUUCUAGGACAGAGGGAGU	miRNA-2_0	2010-10-08	Affymetrix Proprietary Database	osa-MIR1867	03:30507952-30508075 (+)	24
osa-miR1423b_st	4.8115	0.126894	FALSE	5.48078	0.000318963	TRUE	6.87643	8.7429e-11	TRUE	6.47197	3.55481e-09	TRUE	miRNA	Oryza sativa	CAACUACACGUUGGGCGCUCGA	miRNA-2_0	2010-10-08	Affymetrix Proprietary Database	osa-miR1423b		22
osa-miR1868_st	9.30325	8.72177e-16	TRUE	8.62651	8.72177e-16	TRUE	8.49943	8.72177e-16	TRUE	6.73718	1.05415e-11	TRUE	miRNA	Oryza sativa	UCACGGAAAACGAGGGAGCAGCCA	miRNA-2_0	2010-10-08	Affymetrix Proprietary Database	osa-MIR1868	04:19543483-19543651 (+)	24
osa-miR812f_st	4.07002	0.473334	FALSE	4.78671	0.0552244	TRUE	4.56686	0.0417413	TRUE	4.61092	0.131966	FALSE	miRNA	Oryza sativa	ACGGAUGAUUAAAGUUGGACACGG	miRNA-2_0	2010-10-08	Affymetrix Proprietary Database	osa-MIR812f	04:13234213-13234391 (+)	24
osa-miR1869_st	4.37024	0.124208	FALSE	6.13789	5.16556e-07	TRUE	5.98662	4.24654e-07	TRUE	3.95792	0.245061	FALSE	miRNA	Oryza sativa	UGAGAACAAUAGGCAUGGGAGGUA	miRNA-2_0	2010-10-08	Affymetrix Proprietary Database	osa-MIR1869	04:21472902-21473039 (+)	24
osa-miR1870_st	4.06959	0.26348	FALSE	7.47228	8.28925e-11	TRUE	7.69502	2.25824e-15	TRUE	5.94999	2.68123e-07	TRUE	miRNA	Oryza sativa	UGCUGAAUUAGACCUAGUGGGCAU	miRNA-2_0	2010-10-08	Affymetrix Proprietary Database	osa-MIR1870	06:21163758-21163966 (+)	24
osa-miR1870-3p_st	4.18372	0.58533	FALSE	5.65602	0.000527524	TRUE	4.97686	0.0198581	TRUE	4.27037	0.32981	FALSE	miRNA	Oryza sativa	UUUAGGGCUAAUUCAGCAUGAACA	miRNA-2_0	2010-10-08	Affymetrix Proprietary Database	osa-MIR1870	06:21163758-21163966 (+)	24
osa-miR1871_st	4.36182	0.443163	FALSE	5.63939	0.000914207	TRUE	5.38922	0.00381644	TRUE	4.41093	0.413539	FALSE	miRNA	Oryza sativa	AUGGCUCUGAUAUCAUGUUGGUUU	miRNA-2_0	2010-10-08	Affymetrix Proprietary Database	osa-MIR1871	06:13329465-13329599 (+)	24
osa-miR1872_st	3.75678	0.667524	FALSE	3.59234	0.986555	FALSE	3.84191	0.910249	FALSE	3.84144	0.719066	FALSE	miRNA	Oryza sativa	GAACUGUAAGUCUGUGACGGGUAA	miRNA-2_0	2010-10-08	Affymetrix Proprietary Database	osa-MIR1872	06:4922863-4922940 (-)	24
osa-miR1873_st	5.78209	0.00805556	TRUE	7.52576	1.71841e-11	TRUE	7.45018	8.72177e-16	TRUE	6.06049	4.8557e-08	TRUE	miRNA	Oryza sativa	UCAACAUGGUAUCAGAGCUGGAAG	miRNA-2_0	2010-10-08	Affymetrix Proprietary Database	osa-MIR1873	07:12754920-12755116 (+)	24
osa-miR1874-5p_st	3.93569	0.802188	FALSE	5.3725	0.00620004	TRUE	5.3443	0.00135629	TRUE	6.23248	8.23133e-09	TRUE	miRNA	Oryza sativa	UAGGGCUACUACACCAUCCAUAAG	miRNA-2_0	2010-10-08	Affymetrix Proprietary Database	osa-MIR1874	08:8701802-8701952 (-)	24
osa-miR1874-3p_st	3.74483	0.844911	FALSE	4.27612	0.361732	FALSE	5.0954	0.0121262	TRUE	3.55883	0.972683	FALSE	miRNA	Oryza sativa	UAUGGAUGGAGGUGUAACCCGAUG	miRNA-2_0	2010-10-08	Affymetrix Proprietary Database	osa-MIR1874	08:8701802-8701952 (-)	24
osa-miR1875_st	4.72065	0.0142537	TRUE	6.14187	4.30135e-07	TRUE	4.97871	0.0104437	TRUE	5.19456	0.00958131	TRUE	miRNA	Oryza sativa	ACAAUGGAGUGAAGUGCAACAGAA	miRNA-2_0	2010-10-08	Affymetrix Proprietary Database	osa-MIR1875	09:17566946-17567197 (-)	24
osa-miR1862d_st	4.55807	0.322367	FALSE	6.1638	1.12944e-05	TRUE	6.91147	4.08768e-13	TRUE	3.51268	0.893244	FALSE	miRNA	Oryza sativa	ACUAGGUUUGUUUAUUUUGGGACG	miRNA-2_0	2010-10-08	Affymetrix Proprietary Database	osa-MIR1862d	10:4850148-4850297 (+)	24
osa-miR1876_st	7.95433	8.05052e-14	TRUE	5.44209	0.000559876	TRUE	5.33321	0.000774293	TRUE	5.15153	0.0493853	TRUE	miRNA	Oryza sativa	AUAAGUGGGUUUGUGGGCUGGCCC	miRNA-2_0	2010-10-08	Affymetrix Proprietary Database	osa-MIR1876	10:4849902-4850058 (+)	24
osa-miR1884b_st	3.52838	0.831424	FALSE	3.6027	0.907116	FALSE	3.46646	0.717066	FALSE	3.66462	0.495514	FALSE	miRNA	Oryza sativa	AAUGUAUGACGCUGUUGACUUUUA	miRNA-2_0	2010-10-08	Affymetrix Proprietary Database	osa-MIR1884b	10:4850453-4850673 (+)	24
osa-miR1862e_st	4.88147	0.15667	FALSE	3.83699	0.855842	FALSE	4.85795	0.0500482	TRUE	3.60198	0.898771	FALSE	miRNA	Oryza sativa	CUAGAUUUGUUUAUUUUGGGACGG	miRNA-2_0	2010-10-08	Affymetrix Proprietary Database	osa-MIR1862e	11:2519136-2519228 (+)	24
osa-miR1877_st	3.7588	0.837338	FALSE	4.1175	0.743122	FALSE	4.67399	0.0229309	TRUE	4.0415	0.767565	FALSE	miRNA	Oryza sativa	AGAUGACAUGUGAAUGAUGAGGGG	miRNA-2_0	2010-10-08	Affymetrix Proprietary Database	osa-MIR1877	09:21043392-21043652 (+)	24
osa-miR1878_st	4.68285	0.0848263	FALSE	5.95542	0.00052433	TRUE	5.09474	0.00371799	TRUE	4.47427	0.156902	FALSE	miRNA	Oryza sativa	ACUUAAUCUGGACACUAUAAAAGA	miRNA-2_0	2010-10-08	Affymetrix Proprietary Database	osa-MIR1878	09:16554508-16554607 (+)	24
osa-miR1879_st	5.47499	0.0100308	TRUE	6.35488	1.80868e-07	TRUE	6.51035	7.17889e-12	TRUE	6.13049	1.50192e-07	TRUE	miRNA	Oryza sativa	GUGUUUGGUUUAGGGAUGAGGUGG	miRNA-2_0	2010-10-08	Affymetrix Proprietary Database	osa-MIR1879	10:5651858-5652007 (+)	24
osa-miR1880_st	3.93256	0.0981909	FALSE	5.32493	0.00153736	TRUE	5.6959	1.80726e-06	TRUE	5.18797	0.00299253	TRUE	miRNA	Oryza sativa	UUCCAAGCGGGCCACUUAAGCAUU	miRNA-2_0	2010-10-08	Affymetrix Proprietary Database	osa-MIR1880	11:13496198-13496326 (+)	24
osa-miR1881_st	3.87771	0.972607	FALSE	3.36663	0.987201	FALSE	3.46271	0.889331	FALSE	3.95898	0.766398	FALSE	miRNA	Oryza sativa	AAUGUUAUUGUAGCGUGGUGGUGU	miRNA-2_0	2010-10-08	Affymetrix Proprietary Database	osa-MIR1881	12:5724904-5725241 (+)	24
osa-miR1882a_st	5.03605	0.052205	TRUE	5.33104	0.0102063	TRUE	5.10879	0.00619785	TRUE	3.93717	0.757756	FALSE	miRNA	Oryza sativa	AGAUUGCUUUCAAGGUCAUUUCUU	miRNA-2_0	2010-10-08	Affymetrix Proprietary Database	osa-MIR1882a	03:18922618-18922776 (-)	24
osa-miR1882b_st	3.36051	0.742117	FALSE	5.02526	0.0155532	TRUE	4.68435	0.0174572	TRUE	3.80097	0.964045	FALSE	miRNA	Oryza sativa	AGAUUGCUUUCAAGGUCAUUUCUU	miRNA-2_0	2010-10-08	Affymetrix Proprietary Database	osa-miR1882b		24
osa-miR1882c_st	3.97557	0.285916	FALSE	5.66883	0.0011911	TRUE	4.99269	0.00894731	TRUE	3.89408	0.65397	FALSE	miRNA	Oryza sativa	AGAUUGCUUUCAAGGUCAUUUCUU	miRNA-2_0	2010-10-08	Affymetrix Proprietary Database	osa-MIR1882c	07:9121417-9121546 (+)	24
osa-miR1882d_st	3.93935	0.442922	FALSE	5.40812	0.0262216	TRUE	4.45073	0.30668	FALSE	3.79667	0.704673	FALSE	miRNA	Oryza sativa	AGAUUGCUUUCAAGGUCAUUUCUU	miRNA-2_0	2010-10-08	Affymetrix Proprietary Database	osa-MIR1882d	08:18736606-18736765 (-)	24
osa-miR1882e_st	4.21953	0.618494	FALSE	4.84984	0.15098	FALSE	4.40944	0.124789	FALSE	3.67329	0.902651	FALSE	miRNA	Oryza sativa	AGAUUGCUUUCAAGGUCAUUUCUU	miRNA-2_0	2010-10-08	Affymetrix Proprietary Database	osa-miR1882e		24
osa-miR1882f_st	4.7611	0.292971	FALSE	5.12952	0.0296098	TRUE	4.69313	0.00681614	TRUE	3.68177	0.31188	FALSE	miRNA	Oryza sativa	AGAUUGCUUUCAAGGUCAUUUCUU	miRNA-2_0	2010-10-08	Affymetrix Proprietary Database	osa-MIR1882f	11:11067799-11067958 (+)	24
osa-miR1882g_st	3.15197	0.952512	FALSE	4.94973	0.0113735	TRUE	4.5598	0.0268334	TRUE	3.62442	0.707824	FALSE	miRNA	Oryza sativa	AGAUUGCUUUCAAGGUCAUUUCUU	miRNA-2_0	2010-10-08	Affymetrix Proprietary Database	osa-MIR1882g	11:20362512-20362669 (+)	24
osa-miR1882h_st	4.52743	0.23252	FALSE	5.02268	0.0213236	TRUE	4.59082	0.0578651	TRUE	3.78971	0.773508	FALSE	miRNA	Oryza sativa	AGAUUGCUUUCAAGGUCAUUUCUU	miRNA-2_0	2010-10-08	Affymetrix Proprietary Database	osa-MIR1882h	12:21478066-21478258 (+)	24
osa-miR812g_st	4.65581	0.128248	FALSE	4.52935	0.13588	FALSE	5.1553	0.000724284	TRUE	4.05512	0.316431	FALSE	miRNA	Oryza sativa	AAGACGGAUGAUUAAAGUUGGACA	miRNA-2_0	2010-10-08	Affymetrix Proprietary Database	osa-MIR812g	03:5229013-5229254 (+)	24
osa-miR812h_st	3.97557	0.752007	FALSE	4.90173	0.0722498	FALSE	4.97187	0.0236987	TRUE	4.54197	0.260153	FALSE	miRNA	Oryza sativa	AAGACGGAUGAUUAAAGUUGGACA	miRNA-2_0	2010-10-08	Affymetrix Proprietary Database	osa-MIR812h	03:1163919-1164105 (-)	24
osa-miR812i_st	4.81834	0.275246	FALSE	4.87326	0.0329293	TRUE	4.64752	0.0886062	FALSE	3.99354	0.638982	FALSE	miRNA	Oryza sativa	AAGACGGAUGAUUAAAGUUGGACA	miRNA-2_0	2010-10-08	Affymetrix Proprietary Database	osa-MIR812i	07:22151336-22151577 (+)	24
osa-miR812j_st	4.15015	0.630148	FALSE	4.58754	0.198096	FALSE	4.94381	0.00398639	TRUE	3.86585	0.918604	FALSE	miRNA	Oryza sativa	AAGACGGAUGAUUAAAGUUGGACA	miRNA-2_0	2010-10-08	Affymetrix Proprietary Database	osa-MIR812j	08:19803620-19803916 (+)	24
osa-miR1883a_st	8.55735	8.72177e-16	TRUE	5.60538	6.14842e-05	TRUE	7.12928	4.4519e-14	TRUE	5.50263	0.000962474	TRUE	miRNA	Oryza sativa	ACCUGUGACGGGCCGAGAAUGGAA	miRNA-2_0	2010-10-08	Affymetrix Proprietary Database	osa-MIR1883a	11:13059842-13059959 (+)	24
osa-miR1883b_st	7.76885	6.88981e-14	TRUE	5.73633	5.8183e-06	TRUE	7.05969	3.48012e-14	TRUE	5.88056	1.46089e-06	TRUE	miRNA	Oryza sativa	ACCUGUGACGGGCCGAGAAUGGAA	miRNA-2_0	2010-10-08	Affymetrix Proprietary Database	osa-MIR1883b	11:9362570-9362705 (-)	24
osa-miR1317-5p.2_st	4.16149	0.854411	FALSE	5.26998	0.00319138	TRUE	4.58889	0.0272775	TRUE	3.26347	0.889378	FALSE	miRNA	Oryza sativa	AGAUUGCUUUCAAGGUCAUUUCUU	miRNA-2_0	2010-10-08	Affymetrix Proprietary Database	osa-miR1317-5p.2		24
osa-miR1317-5p_st	4.7135	0.0981845	FALSE	4.75259	0.130472	FALSE	4.36173	0.0146654	TRUE	3.87537	0.842646	FALSE	miRNA	Oryza sativa	UAGGGAACCCCAUUCCCAUAAA	miRNA-2_0	2010-10-08	Affymetrix Proprietary Database	osa-MIR1317	10:10249716-10249876 (-)	22
osa-miR1317-3p_st	4.37835	0.646913	FALSE	4.0548	0.945057	FALSE	3.77771	0.850377	FALSE	4.10176	0.886054	FALSE	miRNA	Oryza sativa	GAAAUGAUCUUGGACGUAAUCUAG	miRNA-2_0	2010-10-08	Affymetrix Proprietary Database	osa-MIR1317	10:10249716-10249876 (-)	24
osa-miR1318_st	9.97777	8.72177e-16	TRUE	9.92679	8.72177e-16	TRUE	8.33873	8.72177e-16	TRUE	8.1934	8.72177e-16	TRUE	miRNA	Oryza sativa	UCAGGAGAGAUGACACCGAC	miRNA-2_0	2010-10-08	Affymetrix Proprietary Database	osa-MIR1318	07:23400688-23400846 (-)	20
osa-miR1319_st	4.86211	0.00701422	TRUE	5.86848	0.00032182	TRUE	4.91126	0.00312854	TRUE	4.91814	0.0244112	TRUE	miRNA	Oryza sativa	AACCGGCAUCUGUAAUAUAUUAUA	miRNA-2_0	2010-10-08	Affymetrix Proprietary Database	osa-MIR1319	11:701074-701194 (-)	24
osa-miR1320_st	4.6162	0.0723332	FALSE	4.51794	0.465601	FALSE	5.41891	0.0032743	TRUE	3.71544	0.633749	FALSE	miRNA	Oryza sativa	UGGAACGGAGGAAUUUUAUAG	miRNA-2_0	2010-10-08	Affymetrix Proprietary Database	osa-MIR1320	06:5072508-5072603 (-)	21
osa-miR1320-3p_st	5.24316	0.0220397	TRUE	3.47941	0.946239	FALSE	2.73822	0.99968	FALSE	3.55726	0.909357	FALSE	miRNA	Oryza sativa	UGUAAAAUUCAUUCGUUCCAA	miRNA-2_0	2010-10-08	Affymetrix Proprietary Database	osa-MIR1320	06:5072508-5072603 (-)	21
osa-miR2055_st	4.58809	0.326101	FALSE	4.25742	0.905309	FALSE	4.49854	0.23766	FALSE	4.46971	0.253581	FALSE	miRNA	Oryza sativa	UUUCCUUGGGAAGGUGGUUUC	miRNA-2_0	2010-10-08	Affymetrix Proprietary Database	osa-MIR2055	09:430432-430531 (-)	21
osa-miR827a_st	4.2623	0.628015	FALSE	4.17371	0.908207	FALSE	3.55411	0.80584	FALSE	4.23649	0.0835361	FALSE	miRNA	Oryza sativa	UUAGAUGACCAUCAGCAAACA	miRNA-2_0	2010-10-08	Affymetrix Proprietary Database	osa-MIR827a	02:23895299-23895415 (-)	21
osa-miR1846e_st	11.5148	8.72177e-16	TRUE	8.66498	8.72177e-16	TRUE	8.04441	8.72177e-16	TRUE	7.20386	8.72177e-16	TRUE	miRNA	Oryza sativa	CAACGAGGAGGCCGGGACCA	miRNA-2_0	2010-10-08	Affymetrix Proprietary Database	osa-MIR1846e	09:13210436-13210504 (-)	20
osa-miR1428f-5p_st	4.28284	0.0558733	TRUE	4.17888	0.533894	FALSE	3.46947	0.651249	FALSE	3.99354	0.357832	FALSE	miRNA	Oryza sativa	AAUUCACAGGCCCUAUCUUGUG	miRNA-2_0	2010-10-08	Affymetrix Proprietary Database	osa-MIR1428f	07:5450330-5450438 (-)	22
osa-miR1428g-5p_st	3.63209	0.996266	FALSE	4.18067	0.861936	FALSE	4.18336	0.521393	FALSE	3.54746	0.981122	FALSE	miRNA	Oryza sativa	AAUUCACAGGCCCUAUCUUGUG	miRNA-2_0	2010-10-08	Affymetrix Proprietary Database	osa-MIR1428g	10:3960346-3960454 (+)	22
osa-miR2090_st	3.89129	0.652969	FALSE	3.14236	0.99127	FALSE	2.97265	0.987154	FALSE	3.79592	0.573123	FALSE	miRNA	Oryza sativa	AACUCUGAUUCUAGAAUUUUUG	miRNA-2_0	2010-10-08	Affymetrix Proprietary Database	osa-MIR2090	01:38763246-38763348 (-)	22
osa-miR2091-5p_st	6.16705	8.5377e-07	TRUE	5.78003	1.14359e-06	TRUE	7.37913	8.72177e-16	TRUE	4.89698	0.00344672	TRUE	miRNA	Oryza sativa	UCAACCGAGCCGAGGAGGAGG	miRNA-2_0	2010-10-08	Affymetrix Proprietary Database	osa-MIR2091	12:19374838-19374923 (-)	21
osa-miR2091-3p_st	4.29518	0.562349	FALSE	4.64553	0.35779	FALSE	4.71301	0.0433055	TRUE	3.39788	0.545372	FALSE	miRNA	Oryza sativa	CAUACAUUGCCUCCUAGGCUUG	miRNA-2_0	2010-10-08	Affymetrix Proprietary Database	osa-MIR2091	12:19374838-19374923 (-)	22
osa-miR2092-5p_st	4.94604	0.379456	FALSE	5.08447	0.0547416	TRUE	5.20382	0.00092027	TRUE	3.49277	0.797737	FALSE	miRNA	Oryza sativa	CAACUGAAGUCGGUGUUUACU	miRNA-2_0	2010-10-08	Affymetrix Proprietary Database	osa-MIR2092	12:10113734-10113836 (+)	21
osa-miR2092-3p_st	4.66517	0.435434	FALSE	5.48614	0.000132734	TRUE	5.35004	7.83699e-05	TRUE	4.46219	0.33038	FALSE	miRNA	Oryza sativa	ACCAGCAUUCCAUUGGCAGAGG	miRNA-2_0	2010-10-08	Affymetrix Proprietary Database	osa-MIR2092	12:10113734-10113836 (+)	22
osa-miR2093-5p_st	4.45595	0.631899	FALSE	5.29432	0.0085014	TRUE	5.4524	0.000292141	TRUE	3.6511	0.814596	FALSE	miRNA	Oryza sativa	GUGCAUUAAUUGGAAGAACA	miRNA-2_0	2010-10-08	Affymetrix Proprietary Database	osa-MIR2093	05:15998532-15998589 (-)	20
osa-miR2093-3p_st	3.87146	0.603888	FALSE	5.09852	0.0306182	TRUE	4.68977	0.00293659	TRUE	3.99035	0.447088	FALSE	miRNA	Oryza sativa	ACAUCUUCCAAUUAAUGCAU	miRNA-2_0	2010-10-08	Affymetrix Proprietary Database	osa-MIR2093	05:15998532-15998589 (-)	20
osa-miR2094-5p_st	4.43172	0.456083	FALSE	3.32657	0.998978	FALSE	4.06314	0.542035	FALSE	4.18403	0.741908	FALSE	miRNA	Oryza sativa	UGGCUGCUAGGCUCCUGGGUG	miRNA-2_0	2010-10-08	Affymetrix Proprietary Database	osa-MIR2094	02:29773769-29773840 (+)	21
osa-miR2094-3p_st	3.39676	0.951913	FALSE	5.48425	0.000427042	TRUE	4.69103	0.0489774	TRUE	4.16747	0.748162	FALSE	miRNA	Oryza sativa	CAGAGCUGUGGCAUCCACGUCG	miRNA-2_0	2010-10-08	Affymetrix Proprietary Database	osa-MIR2094	02:29773769-29773840 (+)	22
osa-miR2095-5p_st	4.08507	0.66199	FALSE	5.19876	0.0154921	TRUE	4.92166	0.0118552	TRUE	3.66183	0.964199	FALSE	miRNA	Oryza sativa	CUGAUAAUUUUACGAUGAAUAG	miRNA-2_0	2010-10-08	Affymetrix Proprietary Database	osa-MIR2095	10:5947998-5948084 (+)	22
osa-miR2095-3p_st	4.21392	0.672478	FALSE	3.26325	0.996829	FALSE	3.05505	0.981898	FALSE	4.35788	0.491059	FALSE	miRNA	Oryza sativa	CUUCCAUUUAUGAUAAGUAU	miRNA-2_0	2010-10-08	Affymetrix Proprietary Database	osa-MIR2095	10:5947998-5948084 (+)	20
osa-miR2096-5p_st	5.87495	0.0106622	TRUE	4.47992	0.600313	FALSE	3.71501	0.501512	FALSE	3.87222	0.829819	FALSE	miRNA	Oryza sativa	UGCCGAUUUCCCCCUCGGGCG	miRNA-2_0	2010-10-08	Affymetrix Proprietary Database	osa-MIR2096	01:6442388-6442624 (+)	21
osa-miR2096-3p_st	5.14406	0.075578	FALSE	7.00514	6.01976e-10	TRUE	8.33541	8.72177e-16	TRUE	5.32528	0.00538299	TRUE	miRNA	Oryza sativa	CCUGAGGGGAAAUCGGCGGGA	miRNA-2_0	2010-10-08	Affymetrix Proprietary Database	osa-MIR2096	01:6442388-6442624 (+)	21
osa-miR2097-5p_st	7.5184	1.22355e-12	TRUE	6.43296	1.83205e-08	TRUE	8.70033	8.72177e-16	TRUE	5.26121	5.79592e-05	TRUE	miRNA	Oryza sativa	AGAGAUGGGACGGGCAGGGAAG	miRNA-2_0	2010-10-08	Affymetrix Proprietary Database	osa-MIR2097	01:9054603-9054779 (+)	22
osa-miR2097-3p_st	4.13151	0.642477	FALSE	4.85459	0.195526	FALSE	5.16309	0.0632068	FALSE	3.97509	0.899975	FALSE	miRNA	Oryza sativa	UUCUCUUCUUCGUGUCGCAUUU	miRNA-2_0	2010-10-08	Affymetrix Proprietary Database	osa-MIR2097	01:9054603-9054779 (+)	22
osa-miR2098-5p_st	6.33413	0.000161127	TRUE	6.23902	6.55963e-07	TRUE	5.92012	4.5151e-07	TRUE	5.369	0.0160775	TRUE	miRNA	Oryza sativa	UCCCGUGGAGGCAGCCGAUG	miRNA-2_0	2010-10-08	Affymetrix Proprietary Database	osa-MIR2098	10:18009013-18009084 (-)	20
osa-miR2098-3p_st	3.80928	0.766613	FALSE	4.35334	0.28875	FALSE	5.19128	0.00288821	TRUE	4.48004	0.316811	FALSE	miRNA	Oryza sativa	CGGUUUGUCAAGCGGAGUGC	miRNA-2_0	2010-10-08	Affymetrix Proprietary Database	osa-MIR2098	10:18009013-18009084 (-)	20
osa-miR2099-5p_st	3.49719	0.978296	FALSE	2.82739	0.999977	FALSE	2.13372	0.999599	FALSE	3.90176	0.924521	FALSE	miRNA	Oryza sativa	UGAAUAUGUUUGUACAAGCUUU	miRNA-2_0	2010-10-08	Affymetrix Proprietary Database	osa-MIR2099	01:42569810-42569869 (+)	22
osa-miR2099-3p_st	3.71048	0.930077	FALSE	3.44527	0.989834	FALSE	3.09612	0.856221	FALSE	4.07772	0.555821	FALSE	miRNA	Oryza sativa	ACAAAGCUGUAGCGUUAUUC	miRNA-2_0	2010-10-08	Affymetrix Proprietary Database	osa-MIR2099	01:42569810-42569869 (+)	20
osa-miR2100-5p_st	3.85196	0.567949	FALSE	3.6977	0.972548	FALSE	3.30327	0.994254	FALSE	4.35659	0.695028	FALSE	miRNA	Oryza sativa	UUCUCUCAAGUUGCCAAACAAG	miRNA-2_0	2010-10-08	Affymetrix Proprietary Database	osa-MIR2100	11:15729869-15730021 (-)	22
osa-miR2100-3p_st	4.43295	0.543369	FALSE	3.93701	0.814183	FALSE	3.80824	0.92858	FALSE	3.81182	0.967231	FALSE	miRNA	Oryza sativa	AACCGCUGUUUAGGCGGAGUGG	miRNA-2_0	2010-10-08	Affymetrix Proprietary Database	osa-MIR2100	11:15729869-15730021 (-)	22
osa-miR2101-5p_st	3.54057	0.981348	FALSE	3.85872	0.976479	FALSE	3.42626	0.783316	FALSE	4.33065	0.73001	FALSE	miRNA	Oryza sativa	ACAUGUUUACAAGUUAAAAUGU	miRNA-2_0	2010-10-08	Affymetrix Proprietary Database	osa-MIR2101	12:17958127-17958233 (+)	22
osa-miR2101-3p_st	4.31727	0.862216	FALSE	5.84592	0.00194419	TRUE	5.48256	6.82312e-06	TRUE	4.01709	0.769629	FALSE	miRNA	Oryza sativa	AUUUAACUCAAGUGAGCAUUGU	miRNA-2_0	2010-10-08	Affymetrix Proprietary Database	osa-MIR2101	12:17958127-17958233 (+)	22
osa-miR2102-5p_st	7.43308	2.07066e-08	TRUE	6.57872	7.32768e-10	TRUE	6.57792	2.00969e-11	TRUE	7.54384	7.24716e-15	TRUE	miRNA	Oryza sativa	GGGCAAGCCGCCGCCGCCAC	miRNA-2_0	2010-10-08	Affymetrix Proprietary Database	osa-MIR2102	05:18189969-18190077 (+)	20
osa-miR2102-3p_st	4.49158	0.179121	FALSE	4.35657	0.532714	FALSE	4.09831	0.470571	FALSE	4.71804	0.118365	FALSE	miRNA	Oryza sativa	CAUGGUGCCGGUUCCGGUGGCG	miRNA-2_0	2010-10-08	Affymetrix Proprietary Database	osa-MIR2102	05:18189969-18190077 (+)	22
osa-miR396f_st	5.40696	0.00186142	TRUE	9.56367	8.72177e-16	TRUE	7.01089	1.59012e-15	TRUE	5.03277	0.0252575	TRUE	miRNA	Oryza sativa	UCUCCACAGGCUUUCUUGAACU	miRNA-2_0	2010-10-08	Affymetrix Proprietary Database	osa-MIR396f	02:35630677-35630852 (-)	22
osa-miR396f-3p_st	4.19503	0.6908	FALSE	3.02483	0.999803	FALSE	2.55098	0.994986	FALSE	3.73875	0.884651	FALSE	miRNA	Oryza sativa	AUAGUUCAAGAAAGUCCUUGGAAA	miRNA-2_0	2010-10-08	Affymetrix Proprietary Database	osa-MIR396f	02:35630677-35630852 (-)	24
osa-miR2103_st	4.6681	0.547639	FALSE	2.52064	0.997754	FALSE	2.73825	0.998883	FALSE	3.36094	0.90769	FALSE	miRNA	Oryza sativa	UUUCCCUCUCCGUGCGCGCUCG	miRNA-2_0	2010-10-08	Affymetrix Proprietary Database	osa-MIR2103	12:16846519-16846591 (-)	22
osa-miR2104_st	8.02201	2.77366e-12	TRUE	6.40079	7.98531e-09	TRUE	8.15886	7.24716e-15	TRUE	6.66692	1.00754e-06	TRUE	miRNA	Oryza sativa	GCGGCGAGGGGAUGCGAGCGUG	miRNA-2_0	2010-10-08	Affymetrix Proprietary Database	osa-MIR2104	11:12908329-12908433 (-)	22
osa-miR2105_st	3.61647	0.965158	FALSE	3.26688	0.998967	FALSE	2.33152	0.991684	FALSE	3.99354	0.893807	FALSE	miRNA	Oryza sativa	UUGUGAUGUGAAUGAUUCAU	miRNA-2_0	2010-10-08	Affymetrix Proprietary Database	osa-MIR2105	12:4601427-4601509 (+)	20
osa-miR2106_st	3.79395	0.866501	FALSE	6.00426	4.92809e-05	TRUE	5.31064	0.001802	TRUE	5.13966	0.0319202	TRUE	miRNA	Oryza sativa	CCGAGGUUUUCUGGAUACAUU	miRNA-2_0	2010-10-08	Affymetrix Proprietary Database	osa-MIR2106	02:23762740-23762825 (-)	21
osa-miR827b_st	4.05519	0.782568	FALSE	3.81353	0.891452	FALSE	4.17373	0.765702	FALSE	4.45964	0.169834	FALSE	miRNA	Oryza sativa	UUAGAUGACCAUCAGCAAACA	miRNA-2_0	2010-10-08	Affymetrix Proprietary Database	osa-miR827b		21
osa-miR2120_st	3.62027	0.298149	FALSE	3.81456	0.977577	FALSE	3.53551	0.304206	FALSE	4.31959	0.490191	FALSE	miRNA	Oryza sativa	AAAGAUCUUUAGUCCCGGUUGUUC	miRNA-2_0	2010-10-08	Affymetrix Proprietary Database	osa-MIR2120	08:22731060-22731132 (+)	24
osa-miR2121a_st	8.44886	5.23413e-14	TRUE	6.27778	5.06707e-08	TRUE	6.47161	2.33321e-10	TRUE	6.49873	2.28233e-11	TRUE	miRNA	Oryza sativa	AAAACGGAGCGGUCCAUUAGCGCG	miRNA-2_0	2010-10-08	Affymetrix Proprietary Database	osa-MIR2121a	01:16372402-16372521 (+)	24
osa-miR2121b_st	8.50478	9.56856e-15	TRUE	6.24251	1.27946e-08	TRUE	6.41828	3.35132e-10	TRUE	5.55912	0.00145353	TRUE	miRNA	Oryza sativa	AAAACGGAGCGGUCCAUUAGCGCG	miRNA-2_0	2010-10-08	Affymetrix Proprietary Database	osa-MIR2121b	04:16710286-16710462 (+)	24
osa-miR2122_st	4.50528	0.410981	FALSE	4.02051	0.49797	FALSE	3.32147	0.995763	FALSE	3.51962	0.833931	FALSE	miRNA	Oryza sativa	UUUCAAAAAUAACCUUUUGUUC	miRNA-2_0	2010-10-08	Affymetrix Proprietary Database	osa-MIR2122	02:8715221-8715432 (+)	22
osa-miR2123a_st	4.73483	0.0957864	FALSE	7.27932	4.62877e-11	TRUE	5.16792	0.00931315	TRUE	4.566	0.0854748	FALSE	miRNA	Oryza sativa	UAAAAAGUCAACGGUGUCAAAC	miRNA-2_0	2010-10-08	Affymetrix Proprietary Database	osa-MIR2123a	04:34755621-34755805 (-)	22
osa-miR2123b_st	5.04465	0.0488886	TRUE	6.98563	3.81027e-09	TRUE	5.50733	4.71305e-06	TRUE	4.7266	0.0184692	TRUE	miRNA	Oryza sativa	UAAAAAGUCAACGGUGUCAAAC	miRNA-2_0	2010-10-08	Affymetrix Proprietary Database	osa-MIR2123b	04:34755623-34755807 (+)	22
osa-miR2123c_st	5.18393	0.0113509	TRUE	7.37056	2.70952e-10	TRUE	5.07495	0.00382032	TRUE	4.68114	0.0529973	TRUE	miRNA	Oryza sativa	UAAAAAGUCAACGGUGUCAAAC	miRNA-2_0	2010-10-08	Affymetrix Proprietary Database	osa-MIR2123c	04:6893052-6893135 (+)	22
osa-miR2124a_st	5.19688	0.0186506	TRUE	3.24395	0.993281	FALSE	2.65325	0.99859	FALSE	3.62442	0.964293	FALSE	miRNA	Oryza sativa	ACUUUAAAUGUGUGUCCGUAUAUU	miRNA-2_0	2010-10-08	Affymetrix Proprietary Database	osa-MIR2124a	02:27295600-27295848 (-)	24
osa-miR2124b_st	4.33582	0.776825	FALSE	3.14738	0.995062	FALSE	2.55967	0.604884	FALSE	4.55088	0.187542	FALSE	miRNA	Oryza sativa	ACUUUAAAUGUGUGUCCGUAUAUU	miRNA-2_0	2010-10-08	Affymetrix Proprietary Database	osa-MIR2124b	05:29254495-29254733 (+)	24
osa-miR2124c_st	4.63573	0.679149	FALSE	2.96502	0.996654	FALSE	3.20945	0.97264	FALSE	3.86899	0.812722	FALSE	miRNA	Oryza sativa	ACUUUAAAUGUGUGUCCGUAUAUU	miRNA-2_0	2010-10-08	Affymetrix Proprietary Database	osa-MIR2124c	07:28942749-28942996 (-)	24
osa-miR2124d_st	3.76405	0.943054	FALSE	3.49386	0.997381	FALSE	3.09353	0.989283	FALSE	4.08512	0.589872	FALSE	miRNA	Oryza sativa	ACUUUAAAUGUGUGUCCGUAUAUU	miRNA-2_0	2010-10-08	Affymetrix Proprietary Database	osa-MIR2124d	07:22146061-22146310 (+)	24
osa-miR2124e_st	4.82159	0.206901	FALSE	2.89776	0.99997	FALSE	3.72636	0.779079	FALSE	4.10967	0.270697	FALSE	miRNA	Oryza sativa	ACUUUAAAUGUGUGUCCGUAUAUU	miRNA-2_0	2010-10-08	Affymetrix Proprietary Database	osa-MIR2124e	08:3213622-3213868 (-)	24
osa-miR2124f_st	3.71353	0.947256	FALSE	2.80028	0.999329	FALSE	2.60705	0.991788	FALSE	3.57822	0.986981	FALSE	miRNA	Oryza sativa	ACUUUAAAUGUGUGUCCGUAUAUU	miRNA-2_0	2010-10-08	Affymetrix Proprietary Database	osa-MIR2124f	10:13555870-13556121 (+)	24
osa-miR2124g_st	3.37573	0.970422	FALSE	2.88404	0.999983	FALSE	3.01411	0.993591	FALSE	4.10638	0.665705	FALSE	miRNA	Oryza sativa	ACUUUAAAUGUGUGUCCGUAUAUU	miRNA-2_0	2010-10-08	Affymetrix Proprietary Database	osa-MIR2124g	11:19453415-19453665 (+)	24
osa-miR2124i_st	4.41392	0.0866372	FALSE	2.61743	0.99988	FALSE	2.65325	0.999107	FALSE	4.30544	0.658648	FALSE	miRNA	Oryza sativa	ACUUUAAAUGUGUGUCCGUAUAUU	miRNA-2_0	2010-10-08	Affymetrix Proprietary Database	osa-MIR2124i	11:28344135-28344384 (-)	24
osa-miR2125_st	4.43891	0.577274	FALSE	2.82739	0.999751	FALSE	2.58946	0.999418	FALSE	3.24235	0.99736	FALSE	miRNA	Oryza sativa	UUUUUCUCUAUAGACUAUCUCCAG	miRNA-2_0	2010-10-08	Affymetrix Proprietary Database	osa-MIR2125	03:8571355-8571678 (-)	24
osa-miR2124h_st	4.3602	0.501576	FALSE	2.78278	0.999447	FALSE	2.94366	0.969004	FALSE	3.91482	0.117389	FALSE	miRNA	Oryza sativa	ACUUUAAAUGUGUGUCCGUAUAUU	miRNA-2_0	2010-10-08	Affymetrix Proprietary Database	osa-MIR2124h	11:15305197-15305471 (-)	24
osa-miR2118a_st	3.89636	0.769511	FALSE	3.81456	0.944437	FALSE	4.37404	0.13762	FALSE	3.99354	0.364618	FALSE	miRNA	Oryza sativa	UUCUCGAUGCCUCCCAUUCCUA	miRNA-2_0	2010-10-08	Affymetrix Proprietary Database	osa-MIR2118a	04:21470973-21471151 (-)	22
osa-miR2118b_st	4.35586	0.392622	FALSE	4.8943	0.0925311	FALSE	4.48073	0.205545	FALSE	4.66284	0.185535	FALSE	miRNA	Oryza sativa	UUCCCGAUGCCUCCCAUUCCUA	miRNA-2_0	2010-10-08	Affymetrix Proprietary Database	osa-MIR2118b	04:21473335-21473513 (-)	22
osa-miR2118c_st	4.25572	0.153819	FALSE	5.05922	0.0350955	TRUE	4.99123	0.0070141	TRUE	4.77094	0.141327	FALSE	miRNA	Oryza sativa	UUCCCGAUGCCUCCUAUUCCUA	miRNA-2_0	2010-10-08	Affymetrix Proprietary Database	osa-MIR2118c	04:21476018-21476114 (-)	22
osa-miR2118d_st	5.95564	2.83693e-05	TRUE	4.36923	0.401507	FALSE	4.24306	0.394003	FALSE	4.39069	0.53756	FALSE	miRNA	Oryza sativa	UUCCUGAUGCCUCCCAUGCCUA	miRNA-2_0	2010-10-08	Affymetrix Proprietary Database	osa-MIR2118d	04:21475739-21475914 (-)	22
osa-miR2118e_st	4.82866	0.00226693	TRUE	3.98992	0.940411	FALSE	4.02858	0.733067	FALSE	5.11407	0.00811763	TRUE	miRNA	Oryza sativa	UUCCCAAUGCCUCCCAUGCCUA	miRNA-2_0	2010-10-08	Affymetrix Proprietary Database	osa-MIR2118e	04:21475478-21475654 (-)	22
osa-miR2118f_st	4.43936	0.220004	FALSE	4.53122	0.54669	FALSE	4.11463	0.261586	FALSE	4.26437	0.291815	FALSE	miRNA	Oryza sativa	UUCCUGAUGCCUCCCAUUCCUA	miRNA-2_0	2010-10-08	Affymetrix Proprietary Database	osa-MIR2118f	04:21478564-21478732 (-)	22
osa-miR2118g_st	4.79179	0.303558	FALSE	4.73329	0.377344	FALSE	4.25559	0.221408	FALSE	4.66772	0.189196	FALSE	miRNA	Oryza sativa	UUCCUAAUGCCUCCCAUUCCUA	miRNA-2_0	2010-10-08	Affymetrix Proprietary Database	osa-MIR2118g	04:21478351-21478510 (-)	22
osa-miR2118h_st	3.97557	0.483586	FALSE	3.9833	0.719924	FALSE	4.25861	0.197148	FALSE	4.86568	0.0391144	TRUE	miRNA	Oryza sativa	UUCCUGAUGCCUCUCAUUCCUA	miRNA-2_0	2010-10-08	Affymetrix Proprietary Database	osa-MIR2118h	04:21480702-21480858 (-)	22
osa-miR2118i_st	4.02967	0.475988	FALSE	4.04187	0.744376	FALSE	4.60811	0.414042	FALSE	3.83734	0.44474	FALSE	miRNA	Oryza sativa	UUCCUAGUGCCUCCCAUUCCUA	miRNA-2_0	2010-10-08	Affymetrix Proprietary Database	osa-MIR2118i	04:21480438-21480618 (-)	22
osa-miR2118j_st	4.43891	0.0868357	FALSE	3.91084	0.669853	FALSE	4.53513	0.0421402	TRUE	4.17384	0.229348	FALSE	miRNA	Oryza sativa	UUCCUGAUGCCUCCCAUUCCUA	miRNA-2_0	2010-10-08	Affymetrix Proprietary Database	osa-MIR2118j	04:21482644-21482814 (-)	22
osa-miR2118k_st	4.54736	0.450104	FALSE	3.66215	0.97341	FALSE	3.76422	0.443849	FALSE	4.69891	0.073427	FALSE	miRNA	Oryza sativa	UUCCUGAUGCCUCUCAUUCCUA	miRNA-2_0	2010-10-08	Affymetrix Proprietary Database	osa-MIR2118k	04:21484994-21485170 (-)	22
osa-miR2118l_st	3.98794	0.890165	FALSE	3.73577	0.927746	FALSE	4.09048	0.613632	FALSE	4.81897	0.0364036	TRUE	miRNA	Oryza sativa	UUCCUAAUGCUUCCCAUUCCUA	miRNA-2_0	2010-10-08	Affymetrix Proprietary Database	osa-MIR2118l	04:21484758-21484934 (-)	22
osa-miR2118m_st	3.97557	0.730063	FALSE	4.21128	0.758954	FALSE	4.42128	0.166567	FALSE	4.91398	0.00338151	TRUE	miRNA	Oryza sativa	UUCCUGAUGCCUCCCAUUCCUA	miRNA-2_0	2010-10-08	Affymetrix Proprietary Database	osa-MIR2118m	04:21486901-21487070 (-)	22
osa-miR2118n_st	4.48129	0.0815102	FALSE	4.22557	0.614338	FALSE	4.40279	0.144946	FALSE	4.31692	0.650943	FALSE	miRNA	Oryza sativa	UUCCCGAUGCCUCCCAUUCCUA	miRNA-2_0	2010-10-08	Affymetrix Proprietary Database	osa-MIR2118n	04:21489544-21489722 (-)	22
osa-miR2118o_st	4.37652	0.106283	FALSE	3.54057	0.961752	FALSE	3.67243	0.683895	FALSE	5.4158	0.00156676	TRUE	miRNA	Oryza sativa	CUCCUGAUGCCUCCCAAGCCUA	miRNA-2_0	2010-10-08	Affymetrix Proprietary Database	osa-MIR2118o	04:21489322-21489476 (-)	22
osa-miR2118p_st	6.28242	0.00192501	TRUE	4.43716	0.277262	FALSE	4.09514	0.5829	FALSE	4.59361	0.199866	FALSE	miRNA	Oryza sativa	UUCCCGAUGCCUCCCAUGCCUA	miRNA-2_0	2010-10-08	Affymetrix Proprietary Database	osa-MIR2118p	11:7803178-7803351 (-)	22
osa-miR2118q_st	5.48863	0.022378	TRUE	5.6284	0.000774021	TRUE	5.10634	0.0073746	TRUE	4.60958	0.339621	FALSE	miRNA	Oryza sativa	UUCCCGAUGCCUCCUAUUCCUA	miRNA-2_0	2010-10-08	Affymetrix Proprietary Database	osa-MIR2118q	11:7806454-7806630 (-)	22
osa-miR2118r_st	5.96731	8.45334e-06	TRUE	3.83224	0.803467	FALSE	4.16993	0.576939	FALSE	5.18663	0.00856513	TRUE	miRNA	Oryza sativa	UUCCCAAUGCCUCCCAUGCCUA	miRNA-2_0	2010-10-08	Affymetrix Proprietary Database	osa-MIR2118r	11:7805968-7806142 (-)	22
osa-miR2275a_st	4.37112	0.523439	FALSE	3.34236	0.999555	FALSE	3.09034	0.358142	FALSE	4.1394	0.291382	FALSE	miRNA	Oryza sativa	UUUGGUUUCCUCCAAUAUCUCA	miRNA-2_0	2010-10-08	Affymetrix Proprietary Database	osa-MIR2275a	08:1203977-1204137 (+)	22
osa-miR2275b_st	4.21606	0.165698	FALSE	2.9048	0.9992	FALSE	2.67532	0.951355	FALSE	4.07095	0.736511	FALSE	miRNA	Oryza sativa	UUUGGUUUCCUCCAAUAUCUCA	miRNA-2_0	2010-10-08	Affymetrix Proprietary Database	osa-MIR2275b	08:1201492-1201591 (+)	22
osa-miR2862_st	4.06744	0.611973	FALSE	3.86866	0.931614	FALSE	3.55411	0.920737	FALSE	4.15161	0.484062	FALSE	miRNA	Oryza sativa	UCCAACAGCUUAGAUUCGUCC	miRNA-2_0	2010-10-08	Affymetrix Proprietary Database	osa-MIR2862	01:26802912-26803132 (-)	21
osa-miR2863a_st	4.32278	0.442678	FALSE	3.60328	0.94777	FALSE	3.5158	0.761616	FALSE	4.32638	0.63225	FALSE	miRNA	Oryza sativa	UUGUCCCAUUCUAGUUUAGCU	miRNA-2_0	2010-10-08	Affymetrix Proprietary Database	osa-MIR2863a	03:27101392-27101512 (+)	21
osa-miR2864.1_st	3.48891	0.918289	FALSE	2.83306	0.999981	FALSE	3.48999	0.970237	FALSE	4.35958	0.520834	FALSE	miRNA	Oryza sativa	UUUUGCUGCCCUUGUUUUGCA	miRNA-2_0	2010-10-08	Affymetrix Proprietary Database	osa-MIR2864	12:25631116-25631216 (-)	21
osa-miR2864.2_st	3.2782	0.98836	FALSE	4.5208	0.446693	FALSE	4.4405	0.0461213	TRUE	4.12022	0.701483	FALSE	miRNA	Oryza sativa	UUGUUUUGCAUUGUAUAGGUA	miRNA-2_0	2010-10-08	Affymetrix Proprietary Database	osa-MIR2864	12:25631116-25631216 (-)	21
osa-miR2865_st	4.86212	0.216766	FALSE	4.02259	0.942301	FALSE	3.7354	0.929875	FALSE	3.80998	0.96609	FALSE	miRNA	Oryza sativa	CUCAGCAGUCGACUGUACCGUG	miRNA-2_0	2010-10-08	Affymetrix Proprietary Database	osa-MIR2865	09:8514693-8514793 (-)	22
osa-miR2866_st	3.46573	0.836058	FALSE	4.18242	0.694593	FALSE	4.35325	0.0815406	FALSE	3.39566	0.989171	FALSE	miRNA	Oryza sativa	UCUAGUUUGUGUUCAGCAUC	miRNA-2_0	2010-10-08	Affymetrix Proprietary Database	osa-MIR2866	03:7330598-7330698 (-)	20
osa-miR2867_st	4.68246	0.106859	FALSE	4.24899	0.803846	FALSE	4.06595	0.268093	FALSE	4.46862	0.220123	FALSE	miRNA	Oryza sativa	UGUGCCAUCCCACACAUCCCGA	miRNA-2_0	2010-10-08	Affymetrix Proprietary Database	osa-MIR2867	11:15812523-15812623 (+)	22
osa-miR2868_st	3.75798	0.632773	FALSE	2.4679	1	FALSE	1.22543	0.999989	FALSE	3.25219	0.998269	FALSE	miRNA	Oryza sativa	UUGGUUUUGUGUAGUAGAAA	miRNA-2_0	2010-10-08	Affymetrix Proprietary Database	osa-MIR2868	11:17472128-17472208 (+)	20
osa-miR2869_st	3.78294	0.799047	FALSE	5.12286	0.00594655	TRUE	5.07436	0.0099043	TRUE	3.99354	0.729859	FALSE	miRNA	Oryza sativa	UCCCGACAUUAAAUUCUGGGC	miRNA-2_0	2010-10-08	Affymetrix Proprietary Database	osa-MIR2869	05:26852686-26852846 (-)	21
osa-miR2870_st	3.95877	0.772797	FALSE	4.63338	0.38621	FALSE	4.81609	0.00334734	TRUE	3.60762	0.681473	FALSE	miRNA	Oryza sativa	UAAUCAGUUUGGGGAGACAAA	miRNA-2_0	2010-10-08	Affymetrix Proprietary Database	osa-MIR2870	01:27180828-27180988 (-)	21
osa-miR2863b_st	4.47442	0.405714	FALSE	3.29739	0.994831	FALSE	2.69923	0.999808	FALSE	4.1777	0.922487	FALSE	miRNA	Oryza sativa	UUCGUUUAUUUGGACUAGAGU	miRNA-2_0	2010-10-08	Affymetrix Proprietary Database	osa-MIR2863b	02:4195662-4195762 (-)	21
osa-miR2905_st	3.81619	0.725157	FALSE	5.02952	0.0468146	TRUE	4.98887	0.0120178	TRUE	4.09594	0.622113	FALSE	miRNA	Oryza sativa	UACAUGUCAGUGACAAAGGCA	miRNA-2_0	2010-10-08	Affymetrix Proprietary Database	osa-MIR2905	03:13590611-13590691 (-)	21
osa-miR2871a_st	4.14342	0.681017	FALSE	2.53575	0.999991	FALSE	1.79456	0.999981	FALSE	3.55141	0.816884	FALSE	miRNA	Oryza sativa	UAUUUUAGUUUCUAUGGUCAC	miRNA-2_0	2010-10-08	Affymetrix Proprietary Database	osa-MIR2871a	05:3876990-3877110 (+)	21
osa-miR2871b_st	3.97897	0.798187	FALSE	3.21763	0.992123	FALSE	2.67702	0.990835	FALSE	3.65938	0.865241	FALSE	miRNA	Oryza sativa	UAUUUUAGUUUCUAUGGUCAC	miRNA-2_0	2010-10-08	Affymetrix Proprietary Database	osa-MIR2871b	04:8336073-8336213 (+)	21
osa-miR2872_st	3.88855	0.643594	FALSE	3.40252	0.998686	FALSE	3.57817	0.80997	FALSE	3.96189	0.369948	FALSE	miRNA	Oryza sativa	UGGGGUUCUACAAACCGAACU	miRNA-2_0	2010-10-08	Affymetrix Proprietary Database	osa-MIR2872	11:2520898-2521257 (+)	21
osa-miR2873_st	4.27427	0.641091	FALSE	3.62716	0.981318	FALSE	3.30181	0.989654	FALSE	3.5222	0.955539	FALSE	miRNA	Oryza sativa	AAGUUUGGACUUAAAUUUGGUAAC	miRNA-2_0	2010-10-08	Affymetrix Proprietary Database	osa-MIR2873	11:28410361-28410461 (-)	24
osa-miR2874_st	3.61214	0.831767	FALSE	4.70468	0.32591	FALSE	3.9542	0.445098	FALSE	4.64827	0.119639	FALSE	miRNA	Oryza sativa	AUGUGAACAGUGUCAAACAGUGUC	miRNA-2_0	2010-10-08	Affymetrix Proprietary Database	osa-MIR2874	08:15595314-15595414 (+)	24
osa-miR2875_st	3.71053	0.941386	FALSE	5.05994	0.0396228	TRUE	4.60449	0.006082	TRUE	4.11498	0.675057	FALSE	miRNA	Oryza sativa	AUUUACAGUCAUAUACAGUUUAUA	miRNA-2_0	2010-10-08	Affymetrix Proprietary Database	osa-MIR2875	08:27089347-27089427 (+)	24
osa-miR2876_st	3.55667	0.750251	FALSE	3.39443	0.992739	FALSE	3.62186	0.813496	FALSE	3.62442	0.836783	FALSE	miRNA	Oryza sativa	UUCCUAUAUGAACACUGUUGC	miRNA-2_0	2010-10-08	Affymetrix Proprietary Database	osa-MIR2876	06:17007978-17008158 (-)	21
osa-miR2877_st	4.34896	0.706035	FALSE	4.57987	0.334997	FALSE	5.1776	0.00104773	TRUE	4.43651	0.615745	FALSE	miRNA	Oryza sativa	UUGCAUCCUCUGCACUUUGGGCCU	miRNA-2_0	2010-10-08	Affymetrix Proprietary Database	osa-MIR2877	04:28400059-28400419 (-)	24
osa-miR2878-5p_st	4.31173	0.467735	FALSE	3.96279	0.88522	FALSE	3.57714	0.752394	FALSE	4.14177	0.601761	FALSE	miRNA	Oryza sativa	UACAUGUAUAAAAUUCUGAGGAUG	miRNA-2_0	2010-10-08	Affymetrix Proprietary Database	osa-MIR2878	08:26178659-26178759 (+)	24
osa-miR2878-3p_st	4.13611	0.615088	FALSE	3.73732	0.947901	FALSE	3.72844	0.114914	FALSE	4.29024	0.478372	FALSE	miRNA	Oryza sativa	CAGGAUUUUAUACAUGUAAAGAAU	miRNA-2_0	2010-10-08	Affymetrix Proprietary Database	osa-MIR2878	08:26178659-26178759 (+)	24
osa-miR1863c_st	3.92237	0.777821	FALSE	5.28368	0.0126897	TRUE	5.0115	0.0342614	TRUE	3.55618	0.996485	FALSE	miRNA	Oryza sativa	UAGAAACUUGGCUGAUGCAUUACU	miRNA-2_0	2010-10-08	Affymetrix Proprietary Database	osa-MIR1863c	12:4868192-4868482 (+)	24
osa-miR2879_st	3.58721	0.808752	FALSE	4.22554	0.566803	FALSE	3.06797	0.95736	FALSE	3.32214	0.955094	FALSE	miRNA	Oryza sativa	GCCAGAUGUGUUAAAAUAAUGACC	miRNA-2_0	2010-10-08	Affymetrix Proprietary Database	osa-MIR2879	02:18890039-18890339 (-)	24
osa-miR2880_st	4.69284	0.297438	FALSE	4.1737	0.784851	FALSE	3.55411	0.995537	FALSE	4.7569	0.325025	FALSE	miRNA	Oryza sativa	ACGGUAUCCCGUUCGGACAGGAUG	miRNA-2_0	2010-10-08	Affymetrix Proprietary Database	osa-MIR2880	03:22740107-22740286 (+)	24
osa-miR396g_st	3.86615	0.884672	FALSE	9.0592	1.15932e-14	TRUE	6.39279	1.10823e-10	TRUE	4.3563	0.110838	FALSE	miRNA	Oryza sativa	UCCACAGGCUUUCUUGAACGG	miRNA-2_0	2010-10-08	Affymetrix Proprietary Database	osa-MIR396g	06:5299631-5299811 (-)	21
osa-miR396h_st	4.88026	0.0617555	FALSE	8.80983	1.92089e-14	TRUE	6.33031	2.13212e-10	TRUE	4.17384	0.727686	FALSE	miRNA	Oryza sativa	UCCACAGGCUUUCUUGAACGG	miRNA-2_0	2010-10-08	Affymetrix Proprietary Database	osa-MIR396h	02:32835792-32835932 (+)	21
osa-miR396i_st	3.97557	0.65964	FALSE	8.83902	3.14614e-14	TRUE	6.66711	6.98553e-12	TRUE	4.07365	0.440876	FALSE	miRNA	Oryza sativa	UCCACAGGCUUUCUUGAACGG	miRNA-2_0	2010-10-08	Affymetrix Proprietary Database	osa-MIR396i	04:30134970-30135090 (+)	21
osa-miR1863b_st	3.86757	0.937842	FALSE	4.91899	0.0269979	TRUE	4.74563	0.0837325	FALSE	5.02694	0.125524	FALSE	miRNA	Oryza sativa	AGCUCUGAUACCAUGUUAACUGUU	miRNA-2_0	2010-10-08	Affymetrix Proprietary Database	osa-MIR1863b	12:4866242-4866601 (+)	24
osa-miR2906a_st	10.2216	8.72177e-16	TRUE	7.43587	3.154e-12	TRUE	6.7116	1.2632e-10	TRUE	6.29613	9.36794e-05	TRUE	miRNA	Oryza sativa	AACGGGCCGCCGCACUGCUGG	miRNA-2_0	2010-10-08	Affymetrix Proprietary Database	osa-MIR2906a	03:29375478-29375683 (+)	21
osa-miR2906b_st	10.2663	8.72177e-16	TRUE	7.50726	7.92233e-12	TRUE	6.73149	9.96536e-11	TRUE	6.49037	2.1613e-06	TRUE	miRNA	Oryza sativa	AACGGGCCGCCGCACUGCUGG	miRNA-2_0	2010-10-08	Affymetrix Proprietary Database	osa-MIR2906b	06:26219090-26219167 (-)	21
osa-miR2907a_st	8.46835	5.92526e-14	TRUE	5.89349	1.17062e-05	TRUE	5.46369	0.000416669	TRUE	4.49527	0.109734	FALSE	miRNA	Oryza sativa	GGCAGCCGAGCGAGGGCCUCGG	miRNA-2_0	2010-10-08	Affymetrix Proprietary Database	osa-MIR2907a	03:23596725-23596789 (+)	22
osa-miR2907b_st	8.4987	1.84108e-12	TRUE	5.7344	1.139e-05	TRUE	5.19369	0.00169567	TRUE	4.05818	0.365072	FALSE	miRNA	Oryza sativa	GGCAGCCGAGCGAGGGCCUCGG	miRNA-2_0	2010-10-08	Affymetrix Proprietary Database	osa-MIR2907b	11:7273770-7273834 (+)	22
osa-miR2907c_st	8.61691	1.36832e-13	TRUE	5.93091	7.46552e-07	TRUE	5.47695	0.000281846	TRUE	3.62442	0.444983	FALSE	miRNA	Oryza sativa	GGCAGCCGAGCGAGGGCCUCGG	miRNA-2_0	2010-10-08	Affymetrix Proprietary Database	osa-MIR2907c	11:11900931-11901018 (+)	22
osa-miR2907d_st	8.70808	7.57603e-14	TRUE	6.07789	3.26468e-06	TRUE	5.33884	0.00162708	TRUE	4.77953	0.169243	FALSE	miRNA	Oryza sativa	GGCAGCCGAGCGAGGGCCUCGG	miRNA-2_0	2010-10-08	Affymetrix Proprietary Database	osa-MIR2907d	12:12112426-12112491 (+)	22
