# Supplementary material for: Identification and Comparative Analysis of MicroRNAs Associated with Low-N Tolerance in Rice Genotypes
Source: PLoS One. 2012 Dec 5;7(12):e50261. doi: 10.1371/journal.pone.0050261 (PMC3515565; doi:10.1371/journal.pone.0050261)
Supplement: Table S2 — List of predicted target genes of all 32 variably expressed miRNAs. (XLS) [file pone.0050261.s002.xls]

## Sheet: Sheet1
Supplementary Table S2. The full list of the predicted target genes of identified miRNAs
identified miRNAs.	Target_Acc.	Expectation	UPE	miRNA_aligned_fragment	Target_aligned_fragment	Inhibition	Target_Desc.	function	arabidopsis loc		Arabidopsis homologe
miR164d
UGGAGAAGCAGGGCACGUGCU	LOC_Os06g23650.1	1	16.58	UGGAGAAGCAGGGCACGUGCU	AGCUCGUGCCCUGCUUCUCCA	Cleavage	no apical meristem protein, putative, expressed	Encodes a transcription factor involved in shoot apical meristem formation and auxin-mediated lateral root formation. The gene is thought not to be involved in stress responses (NaCl, auxins, ethylene). Cuc mutant was first recognized at the heart stage, where embryos lacking two distinct bulges of cotyledonary primordia were observed.			AT3G15170
UGGAGAAGCAGGGCACGUGCU	LOC_Os06g46270.1	1	20.065	UGGAGAAGCAGGGCACGUGCU	AGCAAGUGCCCUGCUUCUCCA	Cleavage	no apical meristem protein, putative, expressed	DNA-dependent, auxin mediated signaling pathway, lateral root development, multicellular organismal development, primary shoot apical meristem specification, regulation of transcription, regulation of transcription, DNA-dependent, sequence-specific DNA binding transcription factor activity, NOT response to auxin stimulus, NOT response to ethylene stimulus, NOT response to salt stress,	AT1G56010		AT1G56010
UGGAGAAGCAGGGCACGUGCU	LOC_Os12g41680.1	1	19.51	UGGAGAAGCAGGGCACGUGCU	AGCAAGUGCCCUGCUUCUCCA	Cleavage	No apical meristem protein, putative, expressed	DNA-dependent, auxin mediated signaling pathway, lateral root development, multicellular organismal development, primary shoot apical meristem specification, regulation of transcription, regulation of transcription, DNA-dependent, sequence-specific DNA binding transcription factor activity, NOT response to auxin stimulus, NOT response to ethylene stimulus, NOT response to salt stress,	AT1G56010		AT1G56010
UGGAGAAGCAGGGCACGUGCU	LOC_Os03g47310.1	3	19.374	UGGAGAAGCAGGGCACGUGCU	AUCACGUGCCUUGUUUCUCCC	Cleavage	transposon protein, putative, CACTA, En/Spm sub-class	NA	NA	NA	NA
UGGAGAAGCAGGGCACGUGCU	LOC_Os05g25960.1	3	23.596	UGGAGAAGCAGGGCACGUGCU	AGUACGUGCUCAGCUUCUUCG	Translation	no apical meristem protein	NA	NA	NA	NA
UGGAGAAGCAGGGCACGUGCU	LOC_Os04g41540.1	3	22.743	UGGAGAAGCAGGGCACGUGCU	GGCACCUGCUCUGCCUCUCCA	Cleavage	OsCML22 - Calmodulin-related calcium sensor protein, expressed	A member of ARF GAP domain (AGD), A thaliana has 15 members, grouped into four classes. EF-hand-like domain	AT3G07490	SCARFACE Encodes an ARF-GAP That Is Required for Normal Auxin Efflux and Vein Patterning in Arabidopsis. THE PLANT CELL 2006 Handling calcium signaling: Arabidopsis CaMs and CMLs.	AT3G07490
UGGAGAAGCAGGGCACGUGCU	LOC_Os04g57200.2	3	12.024	UGGAGAAGCAGGGCACGUGC	GCUUGUGCUCUGCUUCUUUA	Cleavage	heavy metal transport/detoxification protein, putative, expressed	Heavy metal transport/detoxification superfamily protein ; FUNCTIONS IN: metal ion binding; INVOLVED IN: metal ion transport; LOCATED IN: cellular_component unknown; EXPRESSED IN: 22 plant structures; EXPRESSED DURING: 14 growth stages; CONTAINS InterPro DOMAIN/s: Heavy metal transport/detoxification protein (InterPro:IPR006121); BEST Arabidopsis thaliana protein match is: Heavy metal transport/d…	AT1G01490.1		AT1G01490
miR164c
UGGAGAAGCAGGGUACGUGCA	LOC_Os06g23650.1	1.5	16.58	UGGAGAAGCAGGGUACGUGC	GCUCGUGCCCUGCUUCUCCA	Cleavage	no apical meristem protein, putative, expressed	Encodes a transcription factor involved in shoot apical meristem formation and auxin-mediated lateral root formation. The gene is thought not to be involved in stress responses (NaCl, auxins, ethylene). Cuc mutant was first recognized at the heart stage, where embryos lacking two distinct bulges of cotyledonary primordia were observed.			AT3G15170
UGGAGAAGCAGGGUACGUGCA	LOC_Os06g46270.1	1.5	20.065	UGGAGAAGCAGGGUACGUGC	GCAAGUGCCCUGCUUCUCCA	Cleavage	no apical meristem protein, putative, expressed	DNA-dependent, auxin mediated signaling pathway, lateral root development, multicellular organismal development, primary shoot apical meristem specification, regulation of transcription, regulation of transcription, DNA-dependent, sequence-specific DNA binding transcription factor activity, NOT response to auxin stimulus, NOT response to ethylene stimulus, NOT response to salt stress,			AT1G56010
UGGAGAAGCAGGGUACGUGCA	LOC_Os12g41680.1	1.5	19.51	UGGAGAAGCAGGGUACGUGC	GCAAGUGCCCUGCUUCUCCA	Cleavage	No apical meristem protein, putative, expressed	DNA-dependent, auxin mediated signaling pathway, lateral root development, multicellular organismal development, primary shoot apical meristem specification, regulation of transcription, regulation of transcription, DNA-dependent, sequence-specific DNA binding transcription factor activity, NOT response to auxin stimulus, NOT response to ethylene stimulus, NOT response to salt stress,	AT1G56010		AT1G56010
UGGAGAAGCAGGGUACGUGCA	LOC_Os09g06910.1	3	16.534	UGGAGAAGCAGGGUACGUGCA	UGGACGUACUUUGCUUCUCCU	Cleavage	retrotransposon protein, putative, unclassified	NA			NA
miR164e
UGGAGAAGCAGGGCACGUGAG	LOC_Os03g47310.1	2	19.374	UGGAGAAGCAGGGCACGUGA	UCACGUGCCUUGUUUCUCCC	Cleavage	transposon protein, putative, CACTA, En/Spm sub-class	NA			NA
UGGAGAAGCAGGGCACGUGAG	LOC_Os06g23650.1	2	16.58	UGGAGAAGCAGGGCACGUGA	GCUCGUGCCCUGCUUCUCCA	Cleavage	no apical meristem protein, putative, expressed	Encodes a transcription factor involved in shoot apical meristem formation and auxin-mediated lateral root formation. The gene is thought not to be involved in stress responses (NaCl, auxins, ethylene). Cuc mutant was first recognized at the heart stage, where embryos lacking two distinct bulges of cotyledonary primordia were observed.			AT3G15170
UGGAGAAGCAGGGCACGUGAG	LOC_Os06g46270.1	2	20.065	UGGAGAAGCAGGGCACGUGA	GCAAGUGCCCUGCUUCUCCA	Cleavage	no apical meristem protein, putative, expressed	DNA-dependent, auxin mediated signaling pathway, lateral root development, multicellular organismal development, primary shoot apical meristem specification, regulation of transcription, regulation of transcription, DNA-dependent, sequence-specific DNA binding transcription factor activity, NOT response to auxin stimulus, NOT response to ethylene stimulus, NOT response to salt stress,			AT1G56010
UGGAGAAGCAGGGCACGUGAG	LOC_Os12g41680.1	2	19.51	UGGAGAAGCAGGGCACGUGA	GCAAGUGCCCUGCUUCUCCA	Cleavage	No apical meristem protein, putative, expressed	DNA-dependent, auxin mediated signaling pathway, lateral root development, multicellular organismal development, primary shoot apical meristem specification, regulation of transcription, regulation of transcription, DNA-dependent, sequence-specific DNA binding transcription factor activity, NOT response to auxin stimulus, NOT response to ethylene stimulus, NOT response to salt stress,	AT1G56010		AT1G56010
UGGAGAAGCAGGGCACGUGAG	LOC_Os07g12620.1	3	24.898	UGGAGAAGCAGGGCACGUGAG	CUCGCAUGUCCUGCUUCUCCC	Cleavage	hypothetical protein	NA			NA
UGGAGAAGCAGGGCACGUGAG	LOC_Os06g05760.1	3	21.653	UGGAGAAGCAGGGCACGUGAG	CUCGCAUGUCCUGCUUCUCCU	Cleavage	ubiquitin family protein, putative	NA			NA
UGGAGAAGCAGGGCACGUGAG	LOC_Os09g32920.1	2.5	20.777	UGGAGAAGCAGGGCACGUGAG	CUCCGGUGCCCUGCUUCUUCA	Cleavage	hypothetical protein	NA			NA
UGGAGAAGCAGGGCACGUGAG	LOC_Os10g42090.2	2.5	16.607	UGGAGAAGCAGGGCACGUGAG	UUUGUGUGCCAUGCUUCUCCA	Translation	AGAP003819-PA, putative, expressed	Protein of unknown function (DUF498/DUF598); CONTAINS InterPro DOMAIN/s: Protein of unknown function DUF498 (InterPro:IPR007523); BEST Arabidopsis thaliana protein match is: Protein of unknown function (DUF498/DUF598) (TAIR:AT2G44525.1); Has 753 Blast hits to 753 proteins in 341 species: Archae - 0; Bacteria - 405; Metazoa - 118; Fungi - 87; Plants - 61; Viruses - 0; Other Eukaryotes - 82 (source…	AT3G60150.1	NADH:ubiquinone oxidoreductase (complex I) (EC:1.6.5.3) is a respiratory-chain enzyme that catalyses the transfer of two electrons from NADH to ubiquinone in a reaction that is associated with proton translocation across the membrane (NADH + ubiquinone = NAD+ + ubiquinol) [1]. Complex I is a major source of reactive oxygen species (ROS) that are predominantly formed by electron transfer from FMNH…	AT3G60150
UGGAGAAGCAGGGCACGUGAG	LOC_Os05g04630.2	3	23.068	UGGAGAAGCAGGGCACGUGA	UCAUGUGCCUUGCUGCUUCA	Cleavage	retrotransposon protein, putative, SINE subclass, expressed	NA			NA
UGGAGAAGCAGGGCACGUGAG	LOC_Os05g04630.1	3	19.665	UGGAGAAGCAGGGCACGUGA	UCAUGUGCCUUGCUGCUUCA	Cleavage	retrotransposon protein, putative, SINE subclass, expressed	NA			NA
UGGAGAAGCAGGGCACGUGAG	LOC_Os05g04630.3	3	15.457	UGGAGAAGCAGGGCACGUGA	UCAUGUGCCUUGCUGCUUCA	Cleavage	retrotransposon protein, putative, SINE subclass, expressed	NA			NA
UGGAGAAGCAGGGCACGUGAG	LOC_Os05g04630.5	3	15.502	UGGAGAAGCAGGGCACGUGA	UCAUGUGCCUUGCUGCUUCA	Cleavage	retrotransposon protein, putative, SINE subclass, expressed	NA			NA
UGGAGAAGCAGGGCACGUGAG	LOC_Os05g04630.4	3	14.342	UGGAGAAGCAGGGCACGUGA	UCAUGUGCCUUGCUGCUUCA	Cleavage	retrotransposon protein, putative, SINE subclass, expressed	NA			NA
UGGAGAAGCAGGGCACGUGAG	LOC_Os05g04630.6	3	17.204	UGGAGAAGCAGGGCACGUGA	UCAUGUGCCUUGCUGCUUCA	Cleavage	retrotransposon protein, putative, SINE subclass, expressed	NA			NA
miR156k
UGACAGAAGAGAGAGAGCACA	LOC_Os11g30370.1	0	24.151	UGACAGAAGAGAGAGAGCACA	UGUGCUCUCUCUCUUCUGUCA	Cleavage	OsSPL19 - SBP-box gene family member, expressed	Squamosa promoter-binding protein-like (SBP domain) transcription factor family protein; FUNCTIONS IN: DNA binding, sequence-specific DNA binding transcription factor activity; INVOLVED IN: regulation of transcription; LOCATED IN: nucleus; CONTAINS InterPro DOMAIN/s: Transcription factor, SBP-box (InterPro:IPR004333); BEST Arabidopsis thaliana protein match is: Squamosa promoter-binding protein-l…	AT5G50570.1		AT5G50570
UGACAGAAGAGAGAGAGCACA	LOC_Os09g32944.1	0	12.271	UGACAGAAGAGAGAGAGCACA	UGUGCUCUCUCUCUUCUGUCA	Cleavage	OsSPL18 - SBP-box gene family member, expressed	Squamosa promoter-binding protein-like (SBP domain) transcription factor family protein; FUNCTIONS IN: DNA binding, sequence-specific DNA binding transcription factor activity; INVOLVED IN: regulation of transcription; LOCATED IN: nucleus; CONTAINS InterPro DOMAIN/s: Transcription factor, SBP-box (InterPro:IPR004333); BEST Arabidopsis thaliana protein match is: Squamosa promoter-binding protein-l…			AT5G50570
UGACAGAAGAGAGAGAGCACA	LOC_Os09g31438.1	0	22.409	UGACAGAAGAGAGAGAGCACA	UGUGCUCUCUCUCUUCUGUCA	Cleavage	OsSPL17 - SBP-box gene family member, expressed	DNA binding, DNA-dependent, anther development, nucleus, regulation of cell proliferation, regulation of cell size, regulation of transcription, regulation of transcription, DNA-dependent, sequence-specific DNA binding transcription factor activity, vegetative to reproductive phase transition of meristem			AT3G57920
UGACAGAAGAGAGAGAGCACA	LOC_Os08g41940.1	0	19.194	UGACAGAAGAGAGAGAGCACA	UGUGCUCUCUCUCUUCUGUCA	Cleavage	OsSPL16 - SBP-box gene family member, expressed	Squamosa promoter-binding protein-like (SBP domain) transcription factor family protein; FUNCTIONS IN: DNA binding, sequence-specific DNA binding transcription factor activity; INVOLVED IN: regulation of transcription; LOCATED IN: nucleus; CONTAINS InterPro DOMAIN/s: Transcription factor, SBP-box (InterPro:IPR004333); BEST Arabidopsis thaliana protein match is: Squamosa promoter-binding protein-l…			AT5G50570
UGACAGAAGAGAGAGAGCACA	LOC_Os08g39890.1	0	22.105	UGACAGAAGAGAGAGAGCACA	UGUGCUCUCUCUCUUCUGUCA	Cleavage	OsSPL14 - SBP-box gene family member, expressed	Encodes a putative transcriptional regulator that is involved in the vegetative to reproductive phase transition.			AT2G42200
UGACAGAAGAGAGAGAGCACA	LOC_Os01g69830.1	0	18.596	UGACAGAAGAGAGAGAGCACA	UGUGCUCUCUCUCUUCUGUCA	Cleavage	OsSPL2 - SBP-box gene family member, expressed	Squamosa promoter-binding protein-like (SBP domain) transcription factor family protein; FUNCTIONS IN: DNA binding, sequence-specific DNA binding transcription factor activity; INVOLVED IN: regulation of transcription; LOCATED IN: nucleus; CONTAINS InterPro DOMAIN/s: Transcription factor, SBP-box (InterPro:IPR004333); BEST Arabidopsis thaliana protein match is: Squamosa promoter-binding protein-l…			AT5G50570
UGACAGAAGAGAGAGAGCACA	LOC_Os06g45310.1	0	24.671	UGACAGAAGAGAGAGAGCAC	GUGCUCUCUCUCUUCUGUCA	Cleavage	OsSPL11 - SBP-box gene family member, expressed	In conjunction with SPL11 and SPL2, SPL10 redundantly controls proper development of lateral organs in association with shoot maturation in the reproductive phase. SPL10 also controls lamina shape during vegetative development.			AT1G27370
UGACAGAAGAGAGAGAGCACA	LOC_Os02g07780.1	0	21.946	UGACAGAAGAGAGAGAGCAC	GUGCUCUCUCUCUUCUGUCA	Cleavage	OsSPL4 - SBP-box gene family member, expressed	member of the SPL (squamosa-promoter binding protein-like) gene family, a novel gene family encoding DNA binding proteins and putative transcription factors. In conjunction with SPL10 and SPL11, SPL2 redundantly controls proper development of lateral organs in association with shoot maturation in the reproductive phase.			AT5G43270
UGACAGAAGAGAGAGAGCACA	LOC_Os02g07780.2	0	21.946	UGACAGAAGAGAGAGAGCAC	GUGCUCUCUCUCUUCUGUCA	Cleavage	OsSPL4 - SBP-box gene family member, expressed	member of the SPL (squamosa-promoter binding protein-like) gene family, a novel gene family encoding DNA binding proteins and putative transcription factors. In conjunction with SPL10 and SPL11, SPL2 redundantly controls proper development of lateral organs in association with shoot maturation in the reproductive phase.			AT5G43270
UGACAGAAGAGAGAGAGCACA	LOC_Os02g04680.2	1	17.281	UGACAGAAGAGAGAGAGCAC	AUGCUCUCUCUCUUCUGUCA	Cleavage	OsSPL3 - SBP-box gene family member, expressed	member of the SPL (squamosa-promoter binding protein-like) gene family, a novel gene family encoding DNA binding proteins and putative transcription factors. In conjunction with SPL10 and SPL11, SPL2 redundantly controls proper development of lateral organs in association with shoot maturation in the reproductive phase.			AT5G43270
UGACAGAAGAGAGAGAGCACA	LOC_Os02g04680.1	1	17.281	UGACAGAAGAGAGAGAGCAC	AUGCUCUCUCUCUUCUGUCA	Cleavage	OsSPL3 - SBP-box gene family member, expressed	member of the SPL (squamosa-promoter binding protein-like) gene family, a novel gene family encoding DNA binding proteins and putative transcription factors. In conjunction with SPL10 and SPL11, SPL2 redundantly controls proper development of lateral organs in association with shoot maturation in the reproductive phase.			AT5G43270
UGACAGAAGAGAGAGAGCACA	LOC_Os05g20620.2	2.5	12.245	UGACAGAAGAGAGAGAGCACA	UGUGCUUUCUUUCUUCUCUCA	Cleavage	retrotransposon protein, putative, unclassified, expressed	NA			NA
UGACAGAAGAGAGAGAGCACA	LOC_Os07g32170.2	2	14.036	UGACAGAAGAGAGAGAGCAC	AUGCUCCCUCUCUUCUGUCA	Cleavage	OsSPL13 - SBP-box gene family member, expressed	Encodes a member of the SPL (squamosa-promoter binding protein-like)gene family, a novel gene family encoding DNA binding proteins and putative transcription factors. Contains the SBP-box, which encodes the SBP-domain, required and sufficient for interaction with DNA. It is involved in regulation of flowering and vegetative phase change. Its temporal expression is regulated by the microRNA miR156…			AT1G53160
UGACAGAAGAGAGAGAGCACA	LOC_Os07g32170.1	2	14.036	UGACAGAAGAGAGAGAGCAC	AUGCUCCCUCUCUUCUGUCA	Cleavage	OsSPL13 - SBP-box gene family member, expressed	Encodes a member of the SPL (squamosa-promoter binding protein-like)gene family, a novel gene family encoding DNA binding proteins and putative transcription factors. Contains the SBP-box, which encodes the SBP-domain, required and sufficient for interaction with DNA. It is involved in regulation of flowering and vegetative phase change. Its temporal expression is regulated by the microRNA miR156…			AT1G53160
UGACAGAAGAGAGAGAGCACA	LOC_Os02g43430.1	3	13.775	UGACAGAAGAGAGAGAGCACA	UCUGCUUUCUCUUUUUUGUUA	Cleavage	protein kinase domain containing protein, expressed	Protein kinase superfamily protein; FUNCTIONS IN: protein serine/threonine kinase activity, protein kinase activity, kinase activity, ATP binding; INVOLVED IN: protein amino acid phosphorylation; LOCATED	AT5G47070.1		AT5G47070
UGACAGAAGAGAGAGAGCACA	LOC_Os02g04450.3	3	11.324	UGACAGAAGAGAGAGAGCACA	UAUGCUCUCUUUUUUUUGUCG	Cleavage	plant-specific domain TIGR01589 family protein, putative, expressed	Plant protein 1589 of unknown function; CONTAINS InterPro DOMAIN/s: Conserved hypothetical protein CHP01589,	AT3G10250.1		AT3G10250
UGACAGAAGAGAGAGAGCACA	LOC_Os07g29224.1	3	12.289	UGACAGAAGAGAGAGAGCACA	UGUGCUUUCUCUCAUCAGUCA	Cleavage	expressed protein	NA			NA
miR156l
CGACAGAAGAGAGUGAGCAUA	LOC_Os11g30370.1	2.5	24.151	CGACAGAAGAGAGUGAGCAUA	UGUGCUCUCUCUCUUCUGUCA	Cleavage	OsSPL19 - SBP-box gene family member, expressed	Squamosa promoter-binding protein-like (SBP domain) transcription factor family protein; FUNCTIONS IN: DNA binding, sequence-specific DNA binding transcription factor activity; INVOLVED IN: regulation of transcription; LOCATED IN: nucleus; CONTAINS InterPro DOMAIN/s: Transcription factor, SBP-box (InterPro:IPR004333); BEST Arabidopsis thaliana protein match is: Squamosa promoter-binding protein-l…	AT5G50570.1		AT5G50570
CGACAGAAGAGAGUGAGCAUA	LOC_Os09g32944.1	2.5	12.271	CGACAGAAGAGAGUGAGCAUA	UGUGCUCUCUCUCUUCUGUCA	Cleavage	OsSPL18 - SBP-box gene family member, expressed	Squamosa promoter-binding protein-like (SBP domain) transcription factor family protein; FUNCTIONS IN: DNA binding, sequence-specific DNA binding transcription factor activity; INVOLVED IN: regulation of transcription; LOCATED IN: nucleus; CONTAINS InterPro DOMAIN/s: Transcription factor, SBP-box (InterPro:IPR004333); BEST Arabidopsis thaliana protein match is: Squamosa promoter-binding protein-l…			AT5G50570
CGACAGAAGAGAGUGAGCAUA	LOC_Os09g31438.1	2.5	22.409	CGACAGAAGAGAGUGAGCAUA	UGUGCUCUCUCUCUUCUGUCA	Cleavage	OsSPL17 - SBP-box gene family member, expressed	DNA binding, DNA-dependent, anther development, nucleus, regulation of cell proliferation, regulation of cell size, regulation of transcription, regulation of transcription, DNA-dependent, sequence-specific DNA binding transcription factor activity, vegetative to reproductive phase transition of meristem			AT3G57920
CGACAGAAGAGAGUGAGCAUA	LOC_Os08g41940.1	2.5	19.194	CGACAGAAGAGAGUGAGCAUA	UGUGCUCUCUCUCUUCUGUCA	Cleavage	OsSPL16 - SBP-box gene family member, expressed	Squamosa promoter-binding protein-like (SBP domain) transcription factor family protein; FUNCTIONS IN: DNA binding, sequence-specific DNA binding transcription factor activity; INVOLVED IN: regulation of transcription; LOCATED IN: nucleus; CONTAINS InterPro DOMAIN/s: Transcription factor, SBP-box (InterPro:IPR004333); BEST Arabidopsis thaliana protein match is: Squamosa promoter-binding protein-l…			AT5G50570
CGACAGAAGAGAGUGAGCAUA	LOC_Os08g39890.1	2.5	22.105	CGACAGAAGAGAGUGAGCAUA	UGUGCUCUCUCUCUUCUGUCA	Cleavage	OsSPL14 - SBP-box gene family member, expressed	Encodes a putative transcriptional regulator that is involved in the vegetative to reproductive phase transition.			AT2G42200
CGACAGAAGAGAGUGAGCAUA	LOC_Os01g69830.1	2.5	18.596	CGACAGAAGAGAGUGAGCAUA	UGUGCUCUCUCUCUUCUGUCA	Cleavage	OsSPL2 - SBP-box gene family member, expressed	Squamosa promoter-binding protein-like (SBP domain) transcription factor family protein; FUNCTIONS IN: DNA binding, sequence-specific DNA binding transcription factor activity; INVOLVED IN: regulation of transcription; LOCATED IN: nucleus; CONTAINS InterPro DOMAIN/s: Transcription factor, SBP-box (InterPro:IPR004333); BEST Arabidopsis thaliana protein match is: Squamosa promoter-binding protein-l…			AT5G50570
CGACAGAAGAGAGUGAGCAUA	LOC_Os02g04450.3	2.5	11.324	CGACAGAAGAGAGUGAGCAUA	UAUGCUCUCUUUUUUUUGUCG	Cleavage	plant-specific domain TIGR01589 family protein, putative, expressed	Plant protein 1589 of unknown function; CONTAINS InterPro DOMAIN/s: Conserved hypothetical protein CHP01589,	AT3G10250.1		AT3G10250
CGACAGAAGAGAGUGAGCAUA	LOC_Os07g32170.2	2	14.036	CGACAGAAGAGAGUGAGCAU	AUGCUCCCUCUCUUCUGUCA	Cleavage	OsSPL13 - SBP-box gene family member, expressed	Encodes a member of the SPL (squamosa-promoter binding protein-like)gene family, a novel gene family encoding DNA binding proteins and putative transcription factors. Contains the SBP-box, which encodes the SBP-domain, required and sufficient for interaction with DNA. It is involved in regulation of flowering and vegetative phase change. Its temporal expression is regulated by the microRNA miR156…			AT1G53160
CGACAGAAGAGAGUGAGCAUA	LOC_Os07g32170.1	2	14.036	CGACAGAAGAGAGUGAGCAU	AUGCUCCCUCUCUUCUGUCA	Cleavage	OsSPL13 - SBP-box gene family member, expressed	Encodes a member of the SPL (squamosa-promoter binding protein-like)gene family, a novel gene family encoding DNA binding proteins and putative transcription factors. Contains the SBP-box, which encodes the SBP-domain, required and sufficient for interaction with DNA. It is involved in regulation of flowering and vegetative phase change. Its temporal expression is regulated by the microRNA miR156…			AT1G53160
CGACAGAAGAGAGUGAGCAUA	LOC_Os03g57040.1	2.5	13.601	CGACAGAAGAGAGUGAGCAU	AUGUUUGCUCUCUUUUGUUG	Cleavage	clathrin adaptor complex small chain domain containing protein, expressed	Encodes clathrin assembly protein AP19. clathrin vesicle coat, intracellular, intracellular protein transport, protein transport, protein transporter activity, transport, vesicle-mediated transport	AT2G17380		AT2G17380
CGACAGAAGAGAGUGAGCAUA	LOC_Os02g04680.2	2	17.281	CGACAGAAGAGAGUGAGCAU	AUGCUCUCUCUCUUCUGUCA	Cleavage	OsSPL3 - SBP-box gene family member, expressed	member of the SPL (squamosa-promoter binding protein-like) gene family, a novel gene family encoding DNA binding proteins and putative transcription factors. In conjunction with SPL10 and SPL11, SPL2 redundantly controls proper development of lateral organs in association with shoot maturation in the reproductive phase.			AT5G43270
CGACAGAAGAGAGUGAGCAUA	LOC_Os02g04680.1	2	17.281	CGACAGAAGAGAGUGAGCAU	AUGCUCUCUCUCUUCUGUCA	Cleavage	OsSPL3 - SBP-box gene family member, expressed	member of the SPL (squamosa-promoter binding protein-like) gene family, a novel gene family encoding DNA binding proteins and putative transcription factors. In conjunction with SPL10 and SPL11, SPL2 redundantly controls proper development of lateral organs in association with shoot maturation in the reproductive phase.			AT5G43270
CGACAGAAGAGAGUGAGCAUA	LOC_Os03g57040.2	2.5	13.601	CGACAGAAGAGAGUGAGCAU	AUGUUUGCUCUCUUUUGUUG	Cleavage	clathrin adaptor complex small chain domain containing protein, expressed	Encodes clathrin assembly protein AP19. clathrin vesicle coat, intracellular, intracellular protein transport, protein transport, protein transporter activity, transport, vesicle-mediated transport	AT2G17380		AT2G17380
CGACAGAAGAGAGUGAGCAUA	LOC_Os06g45310.1	2.5	24.671	CGACAGAAGAGAGUGAGCAU	GUGCUCUCUCUCUUCUGUCA	Cleavage	OsSPL11 - SBP-box gene family member, expressed	In conjunction with SPL11 and SPL2, SPL10 redundantly controls proper development of lateral organs in association with shoot maturation in the reproductive phase. SPL10 also controls lamina shape during vegetative development.			AT1G27370
CGACAGAAGAGAGUGAGCAUA	LOC_Os02g07780.1	2.5	21.946	CGACAGAAGAGAGUGAGCAU	GUGCUCUCUCUCUUCUGUCA	Cleavage	OsSPL4 - SBP-box gene family member, expressed	member of the SPL (squamosa-promoter binding protein-like) gene family, a novel gene family encoding DNA binding proteins and putative transcription factors. In conjunction with SPL10 and SPL11, SPL2 redundantly controls proper development of lateral organs in association with shoot maturation in the reproductive phase.			AT5G43270
CGACAGAAGAGAGUGAGCAUA	LOC_Os02g07780.2	2.5	21.946	CGACAGAAGAGAGUGAGCAU	GUGCUCUCUCUCUUCUGUCA	Cleavage	OsSPL4 - SBP-box gene family member, expressed	member of the SPL (squamosa-promoter binding protein-like) gene family, a novel gene family encoding DNA binding proteins and putative transcription factors. In conjunction with SPL10 and SPL11, SPL2 redundantly controls proper development of lateral organs in association with shoot maturation in the reproductive phase.			AT5G43270
miR166l
UCGGACCAGGCUUCAAUCCCU	LOC_Os11g45899.1	2.5	19.478	UCGGACCAGGCUUCAAUCCCU	GGGGAUUGAAGCCUGGUCCUC	Cleavage	retrotransposon protein, putative, unclassified	NA			NA
UCGGACCAGGCUUCAAUCCCU	LOC_Os01g50230.1	3	24.758	UCGGACCAGGCUUCAAUCCC	AGGAUUGAAGCCUGGUUCCA	Cleavage	hypothetical protein	NA			NA
UCGGACCAGGCUUCAAUCCCU	LOC_Os03g16320.1	3	24.261	UCGGACCAGGCUUCAAUCCC	AGGAUUGAAGCCUGGUUCCA	Cleavage	conserved hypothetical protein	NA			NA
UCGGACCAGGCUUCAAUCCCU	LOC_Os01g33740.1	2.5	19.615	UCGGACCAGGCUUCAAUCCCU	GGGGCCUGAAGCCUGGUCCGG	Cleavage	retrotransposon protein, putative, unclassified	NA			NA
UCGGACCAGGCUUCAAUCCCU	LOC_Os10g33960.3	3	19.736	UCGGACCAGGCUUCAAUCCC	UGGGAUGAAGCCUGGUCCGG	Cleavage	START domain containing protein, expressed	REVOLUTA regulates meristem initiation at lateral positions. a member of a small homeodomain-leucine zipper family. Has overlapping functions with PHAVOLUTA and PHABULOSA.	AT5G60690.1		AT5G60690
UCGGACCAGGCUUCAAUCCCU	LOC_Os10g33960.4	3	19.736	UCGGACCAGGCUUCAAUCCC	UGGGAUGAAGCCUGGUCCGG	Cleavage	START domain containing protein, expressed	REVOLUTA regulates meristem initiation at lateral positions. a member of a small homeodomain-leucine zipper family. Has overlapping functions with PHAVOLUTA and PHABULOSA.	AT5G60690.1		AT5G60690
UCGGACCAGGCUUCAAUCCCU	LOC_Os03g01890.2	3	22.598	UCGGACCAGGCUUCAAUCCC	UGGGAUGAAGCCUGGUCCGG	Cleavage	START domain containing protein, expressed	REVOLUTA regulates meristem initiation at lateral positions. a member of a small homeodomain-leucine zipper family. Has overlapping functions with PHAVOLUTA and PHABULOSA.			AT5G60690
UCGGACCAGGCUUCAAUCCCU	LOC_Os10g33960.2	3	19.736	UCGGACCAGGCUUCAAUCCC	UGGGAUGAAGCCUGGUCCGG	Cleavage	START domain containing protein, expressed	REVOLUTA regulates meristem initiation at lateral positions. a member of a small homeodomain-leucine zipper family. Has overlapping functions with PHAVOLUTA and PHABULOSA.	AT5G60690.1		AT5G60690
UCGGACCAGGCUUCAAUCCCU	LOC_Os03g43930.2	3	21.231	UCGGACCAGGCUUCAAUCCC	UGGGAUGAAGCCUGGUCCGG	Cleavage	START domain containing protein, expressed	Dominant PHB mutations cause transformation of abaxial leaf fates into adaxial leaf fates. Encodes a member of HD-Zip family which contains homeodomain-leucine zipper domains and domain similar to a mammalian sterol binding domain. Has overlapping functions with PHAVOLUTA, REVOLUTA and CORONA.			AT2G34710
UCGGACCAGGCUUCAAUCCCU	LOC_Os03g43930.1	3	21.231	UCGGACCAGGCUUCAAUCCC	UGGGAUGAAGCCUGGUCCGG	Cleavage	START domain containing protein, expressed	Dominant PHB mutations cause transformation of abaxial leaf fates into adaxial leaf fates. Encodes a member of HD-Zip family which contains homeodomain-leucine zipper domains and domain similar to a mammalian sterol binding domain. Has overlapping functions with PHAVOLUTA, REVOLUTA and CORONA.			AT2G34710
UCGGACCAGGCUUCAAUCCCU	LOC_Os12g41860.1	3	20.46	UCGGACCAGGCUUCAAUCCC	UGGGAUGAAGCCUGGUCCGG	Cleavage	START domain containing protein, expressed	Dominant PHB mutations cause transformation of abaxial leaf fates into adaxial leaf fates. Encodes a member of HD-Zip family which contains homeodomain-leucine zipper domains and domain similar to a mammalian sterol binding domain. Has overlapping functions with PHAVOLUTA, REVOLUTA and CORONA.			AT2G34710
UCGGACCAGGCUUCAAUCCCU	LOC_Os10g33960.1	3	19.736	UCGGACCAGGCUUCAAUCCC	UGGGAUGAAGCCUGGUCCGG	Cleavage	START domain containing protein, expressed	REVOLUTA regulates meristem initiation at lateral positions. a member of a small homeodomain-leucine zipper family. Has overlapping functions with PHAVOLUTA and PHABULOSA.	AT5G60690.1		AT5G60690
UCGGACCAGGCUUCAAUCCCU	LOC_Os03g01890.1	3	22.598	UCGGACCAGGCUUCAAUCCC	UGGGAUGAAGCCUGGUCCGG	Cleavage	START domain containing protein, expressed	REVOLUTA regulates meristem initiation at lateral positions. a member of a small homeodomain-leucine zipper family. Has overlapping functions with PHAVOLUTA and PHABULOSA.			AT5G60690
miR167a-f,h-i
UGAAGCUGCCAGCAUGAUCUA	LOC_Os07g29820.1	2.5	13.885	UGAAGCUGCCAGCAUGAUCUA	UAGAUCAUGCUGACAGCCUCA	Translation	NBS-LRR disease resistance protein, putative, expressed	NB-ARC domain-containing disease resistance protein; FUNCTIONS IN: protein binding; INVOLVED IN: apoptosis, defense response; LOCATED IN: endomembrane system; EXPRESSED IN: 23 plant structures; EXPRESSED DURING: 14 growth stages; CONTAINS InterPro DOMAIN/s: Leucine-rich repeat-containing protein (InterPro:IPR015766), NB-ARC (InterPro:IPR002182), Leucine-rich repeat (InterPro:IPR001611), Disease r…	AT3G14470.1		AT3G14470
UGAAGCUGCCAGCAUGAUCUA	LOC_Os01g63290.2	3	19.366	UGAAGCUGCCAGCAUGAUCUA	UGGGUCAUGAUGGCAGUUUUA	Cleavage	transporter, major facilitator family, putative, expressed	This entry represents the major facilitator superfamily (MFS) domain, which consists of twelve transmembrane helices. MFS proteins are the largest group of secondary membrane transporters in the cell. Among the different families of transporters, only two occur ubiquitously in all classifications of organisms; these are the ATP-Binding Cassette (ABC) superfamily and the Major Facilitator Superfam…	AT3G46980.1		AT3G46980
UGAAGCUGCCAGCAUGAUCUA	LOC_Os01g63290.1	3	19.366	UGAAGCUGCCAGCAUGAUCUA	UGGGUCAUGAUGGCAGUUUUA	Cleavage	transporter, major facilitator family, putative, expressed	This entry represents the major facilitator superfamily (MFS) domain, which consists of twelve transmembrane helices. MFS proteins are the largest group of secondary membrane transporters in the cell. Among the different families of transporters, only two occur ubiquitously in all classifications of organisms; these are the ATP-Binding Cassette (ABC) superfamily and the Major Facilitator Superfam…	AT3G46980.1		AT3G46980
UGAAGCUGCCAGCAUGAUCUA	LOC_Os10g37590.1	3	19.455	UGAAGCUGCCAGCAUGAUCU	AGGUUAUGCUGGCAGUUGCA	Cleavage	hypothetical protein	NA			NA
UGAAGCUGCCAGCAUGAUCUA	LOC_Os09g37890.1	3	21.27	UGAAGCUGCCAGCAUGAUCU	AGAUUGUGCUGCCAGUUUUA	Translation	serine/threonine-protein kinase receptor precursor, putative	S-locus lectin protein kinase family protein; FUNCTIONS IN: in 6 functions; INVOLVED IN: protein amino acid phosphorylation, recognition of pollen; LOCATED IN: plasma membrane; EXPRESSED IN: 23 plant structures; EXPRESSED DURING: 13 growth stages; CONTAINS InterPro DOMAIN/s: Curculin-like (mannose-binding) lectin (InterPro:IPR001480), PAN-2 domain (InterPro:IPR013227), Apple-like (InterPro:IPR003…	AT1G11330.1		AT1G11330
UGAAGCUGCCAGCAUGAUCUA	LOC_Os06g03830.1	3	22.255	UGAAGCUGCCAGCAUGAUCU	UGUUCAUGCCGGCAGCUUCA	Translation	retinol dehydrogenase, putative, expressed	The short-chain dehydrogenases/reductases family (SDR) [1] is a very large family of enzymes, most of which are known to be NAD- or NADP-dependent oxidoreductases. As the first member of this family to be characterised was Drosophila alcohol dehydrogenase, this family used to be called [2, 3, 4] 'insect-type', or 'short-chain' alcohol dehydrogenases. Most member of this family are proteins of abo…	AT4G24050		AT4G24050
UGAAGCUGCCAGCAUGAUCUA	LOC_Os06g03830.2	3	22.255	UGAAGCUGCCAGCAUGAUCU	UGUUCAUGCCGGCAGCUUCA	Translation	retinol dehydrogenase, putative, expressed	The short-chain dehydrogenases/reductases family (SDR) [1] is a very large family of enzymes, most of which are known to be NAD- or NADP-dependent oxidoreductases. As the first member of this family to be characterised was Drosophila alcohol dehydrogenase, this family used to be called [2, 3, 4] 'insect-type', or 'short-chain' alcohol dehydrogenases. Most member of this family are proteins of abo…			AT4G24050
miR168a
UCGCUUGGUGCAGAUCGGGAC	LOC_Os02g47690.1	3	18.544	UCGCUUGGUGCAGAUCGGGA	CUCGGAUCUGCACCAGGCGA	Cleavage	retrotransposon protein, putative, Ty3-gypsy subclass	NA			NA
UCGCUUGGUGCAGAUCGGGAC	LOC_Os01g53160.1	3	23.456	UCGCUUGGUGCAGAUCGGGA	UCUCGGUCUUCACCAGGCGG	Translation	DUF623 domain containing protein, expressed	DUF623	AT2G18500		AT2G18500
UCGCUUGGUGCAGAUCGGGAC	LOC_Os11g44860.1	3	10.893	UCGCUUGGUGCAGAUCGGGA	UCCUGAUCUGCAACAAGAGA	Cleavage	cysteine-rich receptor-like protein kinase 28 precursor, putative, expressed	ATP binding, endomembrane system, protein kinase activity, protein phosphorylation, protein serine/threonine kinase activity	AT4G00970		AT4G00970
UCGCUUGGUGCAGAUCGGGAC	LOC_Os03g48180.1	3	20.05	UCGCUUGGUGCAGAUCGGGA	UCAUGAUCUGCGCCAAGUGG	Cleavage	peptide transporter PTR2, putative, expressed	Major facilitator superfamily protein; FUNCTIONS IN: transporter activity; INVOLVED IN: oligopeptide transport, response to karrikin	AT5G62680		AT5G62680
UCGCUUGGUGCAGAUCGGGAC	LOC_Os03g48180.2	3	20.05	UCGCUUGGUGCAGAUCGGGA	UCAUGAUCUGCGCCAAGUGG	Cleavage	peptide transporter PTR2, putative, expressed	Major facilitator superfamily protein; FUNCTIONS IN: transporter activity; INVOLVED IN: oligopeptide transport, response to karrikin			AT5G62680
UCGCUUGGUGCAGAUCGGGAC	LOC_Os02g58490.1	3	14.404	UCGCUUGGUGCAGAUCGGGA	UCCCGAGCUGCGCCAAGCAA	Cleavage	PINHEAD, putative, expressed	Encodes an RNA Slicer that selectively recruits microRNAs and siRNAs. There is currently no evidence that AGO1 Slicer is in a high molecular weight RNA-induced silencing complex (RISC). Mutants are defective in post-transcriptional gene silencing and have pleiotropic developmental and morphological defects. Through its action on the regulation of ARF17 expression, the protein regulates genes invo…	AT1G48410		AT1G48410
miR168b
AGGCUUGGUGCAGCUCGGGAA	LOC_Os02g45070.2	0	18.305	AGGCUUGGUGCAGCUCGGGAA	UUCCCGAGCUGCACCAAGCCU	Cleavage	PINHEAD, putative, expressed	Encodes an RNA Slicer that selectively recruits microRNAs and siRNAs. There is currently no evidence that AGO1 Slicer is in a high molecular weight RNA-induced silencing complex (RISC). Mutants are defective in post-transcriptional gene silencing and have pleiotropic developmental and morphological defects. Through its action on the regulation of ARF17 expression, the protein regulates genes invo…	AT1G48410		AT1G48410
AGGCUUGGUGCAGCUCGGGAA	LOC_Os02g45070.1	0	18.305	AGGCUUGGUGCAGCUCGGGAA	UUCCCGAGCUGCACCAAGCCU	Cleavage	PINHEAD, putative, expressed	Encodes an RNA Slicer that selectively recruits microRNAs and siRNAs. There is currently no evidence that AGO1 Slicer is in a high molecular weight RNA-induced silencing complex (RISC). Mutants are defective in post-transcriptional gene silencing and have pleiotropic developmental and morphological defects. Through its action on the regulation of ARF17 expression, the protein regulates genes invo…	AT1G48410		AT1G48410
AGGCUUGGUGCAGCUCGGGAA	LOC_Os04g47870.1	1	15.862	AGGCUUGGUGCAGCUCGGGAA	UUCCCGAGCUGCACCAAGCCC	Cleavage	PINHEAD, putative, expressed	Encodes an RNA Slicer that selectively recruits microRNAs and siRNAs. There is currently no evidence that AGO1 Slicer is in a high molecular weight RNA-induced silencing complex (RISC). Mutants are defective in post-transcriptional gene silencing and have pleiotropic developmental and morphological defects. Through its action on the regulation of ARF17 expression, the protein regulates genes invo…	AT1G48410		AT1G48410
AGGCUUGGUGCAGCUCGGGAA	LOC_Os04g47870.2	1	15.862	AGGCUUGGUGCAGCUCGGGAA	UUCCCGAGCUGCACCAAGCCC	Cleavage	PINHEAD, putative, expressed	Encodes an RNA Slicer that selectively recruits microRNAs and siRNAs. There is currently no evidence that AGO1 Slicer is in a high molecular weight RNA-induced silencing complex (RISC). Mutants are defective in post-transcriptional gene silencing and have pleiotropic developmental and morphological defects. Through its action on the regulation of ARF17 expression, the protein regulates genes invo…	AT1G48410		AT1G48410
AGGCUUGGUGCAGCUCGGGAA	LOC_Os06g42210.1	1	13.084	AGGCUUGGUGCAGCUCGGGA	UCCCCAGCUGCACCAAGCCU	Cleavage	hypothetical protein	Heat shock protein DnaJ with tetratricopeptide repeat; FUNCTIONS IN: binding, heat shock protein binding; INVOLVED IN: protein folding;	AT4G02100		AT4G02100
AGGCUUGGUGCAGCUCGGGAA	LOC_Os04g40750.1	1	13.084	AGGCUUGGUGCAGCUCGGGA	UCCCCAGCUGCACCAAGCCU	Cleavage	expressed protein	Heat shock protein DnaJ with tetratricopeptide repeat; FUNCTIONS IN: binding, heat shock protein binding; INVOLVED IN: protein folding;			AT4G02100
AGGCUUGGUGCAGCUCGGGAA	LOC_Os02g58490.1	3	14.404	AGGCUUGGUGCAGCUCGGGA	UCCCGAGCUGCGCCAAGCAA	Cleavage	PINHEAD, putative, expressed	Encodes an RNA Slicer that selectively recruits microRNAs and siRNAs. There is currently no evidence that AGO1 Slicer is in a high molecular weight RNA-induced silencing complex (RISC). Mutants are defective in post-transcriptional gene silencing and have pleiotropic developmental and morphological defects. Through its action on the regulation of ARF17 expression, the protein regulates genes invo…	AT1G48410		AT1G48410
AGGCUUGGUGCAGCUCGGGAA	LOC_Os07g49000.1	2	15.133	AGGCUUGGUGCAGCUCGGGA	UCCCCAGCUGCACCAAGCCC	Cleavage	DNAJ heat shock N-terminal domain-containing protein, putative, expressed	Heat shock protein DnaJ with tetratricopeptide repeat; FUNCTIONS IN: binding, heat shock protein binding; INVOLVED IN: protein folding;			AT4G02100
AGGCUUGGUGCAGCUCGGGAA	LOC_Os05g42110.1	3	19.512	AGGCUUGGUGCAGCUCGGGA	UCUUGAGCUGUACCAGGUUU	Cleavage	allyl alcohol dehydrogenase, putative, expressed	BIOLOGICAL PROCESS not known in Arabidopsis			alcohol dehydrogenase(Comparative study of plant alcohol dehydrogenases )
AGGCUUGGUGCAGCUCGGGAA	LOC_Os02g21520.1	2.5	23.945	AGGCUUGGUGCAGCUCGGGA	UUCCGGGCUACACCGAGCCU	Translation	chalcone isomerase 3, putative, expressed	cellular modified amino acid biosynthetic process, chalcone isomerase activity, chloroplast, chloroplast stroma, flavonoid biosynthetic process, intramolecular lyase activity, vascular leaf	:AT1G53520		AT1G53520
AGGCUUGGUGCAGCUCGGGAA	LOC_Os05g07050.1	3	18.071	AGGCUUGGUGCAGCUCGGGAA	UUCCCGAACUGGGUCAAGCCU	Translation	pre-mRNA-processing-splicing factor 8, putative, expressed	a genetic locus involved in embryogenesis. Mutations in this locus result in an abnormal suspensor and embryo lethality.	AT1G80070		AT1G80070
AGGCUUGGUGCAGCUCGGGAA	LOC_Os08g04460.2	3	19.725	AGGCUUGGUGCAGCUCGGGA	GCUUGAGCUGCAACAAGCCU	Cleavage	NADPH-dependent FMN reductase domain containing protein, expressed	Quinone reductase family protein; FUNCTIONS IN: oxidoreductase activity, FMN binding; INVOLVED IN: negative regulation of transcription	AT4G27270		AT4G27270
AGGCUUGGUGCAGCUCGGGAA	LOC_Os08g04460.1	3	19.725	AGGCUUGGUGCAGCUCGGGA	GCUUGAGCUGCAACAAGCCU	Cleavage	NADPH-dependent FMN reductase domain containing protein, expressed	Quinone reductase family protein; FUNCTIONS IN: oxidoreductase activity, FMN binding; INVOLVED IN: negative regulation of transcription	AT4G27270		AT4G27270
AGGCUUGGUGCAGCUCGGGAA	LOC_Os10g17790.1	3	18.24	AGGCUUGGUGCAGCUCGGGA	CUCCGAGCUUCGCCAAGCCU	Translation	remorin C-terminal domain containing protein, putative, expressed	Remorin family protein; CONTAINS InterPro DOMAIN/s: Remorin, C-terminal	AT1G13920		AT1G13920
miR169a-b
CAGCCAAGGAUGACUUGCCGA	LOC_Os10g20990.1	2.5	19.021	CAGCCAAGGAUGACUUGCCGA	UUGGUACGUCAUCCUUGGUUG	Cleavage	ribosomal protein S12 containing protein	Ribosomal protein S12/S23 family protein; FUNCTIONS IN: structural constituent of ribosome; INVOLVED IN: translation; LOCATED IN: cytosolic small ribosomal subunit, cytosolic ribosome, ribosome;	AT5G02960		AT5G02960
CAGCCAAGGAUGACUUGCCGA	LOC_Os12g42400.2	2.5	21.518	CAGCCAAGGAUGACUUGCCGA	UAGGCAACUCAUUCUUGGCUG	Cleavage	nuclear transcription factor Y subunit, putative, expressed	"nuclear factor Y, subunit A10" (NF-YA10); FUNCTIONS IN: sequence-specific DNA binding transcription factor activity; INVOLVED IN: regulation of transcription, DNA-dependent	AT5G06510		AT5G06510
CAGCCAAGGAUGACUUGCCGA	LOC_Os12g42400.3	2.5	21.518	CAGCCAAGGAUGACUUGCCGA	UAGGCAACUCAUUCUUGGCUG	Cleavage	nuclear transcription factor Y subunit, putative, expressed	"nuclear factor Y, subunit A10" (NF-YA10); FUNCTIONS IN: sequence-specific DNA binding transcription factor activity; INVOLVED IN: regulation of transcription, DNA-dependent	AT5G06510		AT5G06510
CAGCCAAGGAUGACUUGCCGA	LOC_Os12g42400.1	2.5	21.518	CAGCCAAGGAUGACUUGCCGA	UAGGCAACUCAUUCUUGGCUG	Cleavage	nuclear transcription factor Y subunit, putative, expressed	"nuclear factor Y, subunit A10" (NF-YA10); FUNCTIONS IN: sequence-specific DNA binding transcription factor activity; INVOLVED IN: regulation of transcription, DNA-dependent	AT5G06510		AT5G06510
CAGCCAAGGAUGACUUGCCGA	LOC_Os11g14570.3	3	22.104	CAGCCAAGGAUGACUUGCCGA	UUGGAGGGUCGUCCUUGGCUG	Cleavage	expressed protein	ANKYRIN REPEAT AS PER INTERPRO MAY INVOLVED IN TRANSPORT AND SIGNALING	NA		NA
CAGCCAAGGAUGACUUGCCGA	LOC_Os11g14570.4	3	22.104	CAGCCAAGGAUGACUUGCCGA	UUGGAGGGUCGUCCUUGGCUG	Cleavage	expressed protein	ANKYRIN REPEAT AS PER INTERPRO MAY INVOLVED IN TRANSPORT AND SIGNALING	NA		NA
CAGCCAAGGAUGACUUGCCGA	LOC_Os11g14570.2	3	22.104	CAGCCAAGGAUGACUUGCCGA	UUGGAGGGUCGUCCUUGGCUG	Cleavage	expressed protein	ANKYRIN REPEAT AS PER INTERPRO MAY INVOLVED IN TRANSPORT AND SIGNALING	NA		NA
CAGCCAAGGAUGACUUGCCGA	LOC_Os11g14570.1	3	22.104	CAGCCAAGGAUGACUUGCCGA	UUGGAGGGUCGUCCUUGGCUG	Cleavage	expressed protein	ANKYRIN REPEAT AS PER INTERPRO MAY INVOLVED IN TRANSPORT AND SIGNALING	NA		NA
CAGCCAAGGAUGACUUGCCGA	LOC_Os03g07880.3	2.5	12.164	CAGCCAAGGAUGACUUGCCG	UGGCAAAUCAUCCUUGGCUU	Cleavage	nuclear transcription factor Y subunit, putative, expressed	"nuclear factor Y, subunit A6" (NF-YA6); FUNCTIONS IN: sequence-specific DNA binding transcription factor activity; INVOLVED IN: regulation of transcription, DNA-dependent;	AT5G06510		AT3G14020
CAGCCAAGGAUGACUUGCCGA	LOC_Os03g07880.1	2.5	12.164	CAGCCAAGGAUGACUUGCCG	UGGCAAAUCAUCCUUGGCUU	Cleavage	nuclear transcription factor Y subunit, putative, expressed	"nuclear factor Y, subunit A6" (NF-YA6); FUNCTIONS IN: sequence-specific DNA binding transcription factor activity; INVOLVED IN: regulation of transcription, DNA-dependent;	AT5G06510		AT3G14020
CAGCCAAGGAUGACUUGCCGA	LOC_Os03g07880.2	2.5	12.164	CAGCCAAGGAUGACUUGCCG	UGGCAAAUCAUCCUUGGCUU	Cleavage	nuclear transcription factor Y subunit, putative, expressed	"nuclear factor Y, subunit A6" (NF-YA6); FUNCTIONS IN: sequence-specific DNA binding transcription factor activity; INVOLVED IN: regulation of transcription, DNA-dependent;	AT5G06510		AT3G14020
CAGCCAAGGAUGACUUGCCGA	LOC_Os07g41720.1	2.5	18.293	CAGCCAAGGAUGACUUGCCG	UGGCAAUUCAUCCUUGGCUU	Cleavage	nuclear transcription factor Y subunit, putative, expressed	Encodes a subunit of CCAAT-binding complex, binds to CCAAT box motif present in some plant promoter sequences. One of three members of this class (HAP2A, HAP2B, HAP2C), it is expressed in vegetative and reproductive tissues.	AT5G06510		AT1G72830
CAGCCAAGGAUGACUUGCCGA	LOC_Os07g41720.2	2.5	18.293	CAGCCAAGGAUGACUUGCCG	UGGCAAUUCAUCCUUGGCUU	Cleavage	nuclear transcription factor Y subunit, putative, expressed	Encodes a subunit of CCAAT-binding complex, binds to CCAAT box motif present in some plant promoter sequences. One of three members of this class (HAP2A, HAP2B, HAP2C), it is expressed in vegetative and reproductive tissues.	AT5G06510		AT1G72830
CAGCCAAGGAUGACUUGCCGA	LOC_Os03g29760.3	2.5	21.657	CAGCCAAGGAUGACUUGCCG	UGGCAAUUCAUCCUUGGCUU	Cleavage	nuclear transcription factor Y subunit, putative, expressed	nuclear factor Y, subunit A6" (NF-YA6); FUNCTIONS IN: sequence-specific DNA binding transcription factor activity; INVOLVED IN: regulation of transcription, DNA-dependent;	AT5G06510		AT3G14020
CAGCCAAGGAUGACUUGCCGA	LOC_Os03g29760.1	2.5	21.657	CAGCCAAGGAUGACUUGCCG	UGGCAAUUCAUCCUUGGCUU	Cleavage	nuclear transcription factor Y subunit, putative, expressed	nuclear factor Y, subunit A6" (NF-YA6); FUNCTIONS IN: sequence-specific DNA binding transcription factor activity; INVOLVED IN: regulation of transcription, DNA-dependent;	AT5G06510		AT3G14020
CAGCCAAGGAUGACUUGCCGA	LOC_Os03g29760.2	2.5	21.657	CAGCCAAGGAUGACUUGCCG	UGGCAAUUCAUCCUUGGCUU	Cleavage	nuclear transcription factor Y subunit, putative, expressed	nuclear factor Y, subunit A6" (NF-YA6); FUNCTIONS IN: sequence-specific DNA binding transcription factor activity; INVOLVED IN: regulation of transcription, DNA-dependent;	AT5G06510		AT3G14020
CAGCCAAGGAUGACUUGCCGA	LOC_Os02g53620.1	3	17.626	CAGCCAAGGAUGACUUGCCGA	UAGGCAAUUCAUCCUUGGCUU	Cleavage	nuclear transcription factor Y subunit, putative, expressed	Encodes a subunit of CCAAT-binding complex, binds to CCAAT box motif present in some plant promoter sequences. One of three members of this class (HAP2A, HAP2B, HAP2C), it is expressed in vegetative and reproductive tissues.	AT5G06510		AT1G72830
CAGCCAAGGAUGACUUGCCGA	LOC_Os01g41650.1	3	20.845	CAGCCAAGGAUGACUUGCCGA	UCGGAGUGUCAUUCUUGGCUG	Cleavage	pentatricopeptide, putative, expressed	Pentatricopeptide repeat (PPR) superfamily protein	AT4G13650		AT4G13650
miR528
UGGAAGGGGCAUGCAGAGGAG	LOC_Os08g04310.1	2	20.806	UGGAAGGGGCAUGCAGAGGAG	CUCUUCUGCUUGCCUCUUCCA	Cleavage	plastocyanin-like domain containing protein, putative, expressed	Encodes a uclacyanin, a protein precursor that is closely related to precursors of stellacyanins and a blue copper protein from pea pods.	AT2G32300		AT2G32300
UGGAAGGGGCAUGCAGAGGAG	LOC_Os06g06050.1	1.5	9.118	UGGAAGGGGCAUGCAGAGGAG	UUCCUCUGCUUGCCUCUUCCA	Cleavage	OsFBL27 - F-box domain and LRR containing protein, expressed	SCF ubiquitin ligase complex, aging, auxin polar transport, nucleus, protein ubiquitination, regulation of meristem structural organization, response to light stimulus, response to water deprivation, shoot morphogenesis, ubiquitin ligase complex, ubiquitin-dependent protein catabolic process, ubiquitin-protein ligase activity	AT2G42620		AT2G42620
UGGAAGGGGCAUGCAGAGGAG	LOC_Os01g40150.1	2.5	18.749	UGGAAGGGGCAUGCAGAGGAG	CUCCUCUGUGUCUCCCUUCCA	Translation	eukaryotic translation initiation factor 5B, putative, expressed	eukaryotic translation initiation factor 2 (eIF-2) family protein; FUNCTIONS IN: translation factor activity, nucleic acid binding, GTP binding, GTPase activity;	AT1G76810		AT1G76810
UGGAAGGGGCAUGCAGAGGAG	LOC_Os06g37150.1	2.5	16.324	UGGAAGGGGCAUGCAGAGGAG	CUCCUCAGCAUGCCCAUUCCA	Cleavage	L-ascorbate oxidase precursor, putative, expressed	Plant L-ascorbate oxidase; FUNCTIONS IN: oxidoreductase activity, copper ion binding, L-ascorbate oxidase activity; INVOLVED IN: oxidation reduction	AT5G21100		AT5G21100
UGGAAGGGGCAUGCAGAGGAG	LOC_Os07g38290.1	2	19.606	UGGAAGGGGCAUGCAGAGGAG	CUCCUCUGC-UGCCCCUUCCA	Cleavage	plastocyanin-like domain containing protein, putative, expressed	Cupredoxin superfamily protein; FUNCTIONS IN: electron carrier activity, copper ion binding; LOCATED IN: anchored to membrane			AT5G26330
UGGAAGGGGCAUGCAGAGGAG	LOC_Os01g44330.1	3	18.884	UGGAAGGGGCAUGCAGAGGAG	CUCUUCUGCUUGCCCUUUUCG	Cleavage	laccase precursor protein, putative, expressed	apoplast, endomembrane system, lignin catabolic process, oxidation-reduction process	AT5G03260		AT5G03260
UGGAAGGGGCAUGCAGAGGAG	LOC_Os09g33800.2	3	11.738	UGGAAGGGGCAUGCAGAGGAG	CUCCUCCGCGUGUCCUUUCCG	Cleavage	arabinogalactan protein, putative, expressed	UNKNOWN	AT5G11680		AT5G11680
UGGAAGGGGCAUGCAGAGGAG	LOC_Os08g44770.2	2.5	4.381	UGGAAGGGGCAUGCAGAGGAG	UUCCUCUGCCCGCCCUUUCCA	Translation	copper/zinc superoxide dismutase, putative, expressed	oxidation-reduction process, removal of superoxide radicals, response to copper ion, response to iron ion, response to light stimulus, response to oxidative stress, response to stress	AT2G28190.1		AT2G28190
UGGAAGGGGCAUGCAGAGGAG	LOC_Os08g44770.1	2.5	4.381	UGGAAGGGGCAUGCAGAGGAG	UUCCUCUGCCCGCCCUUUCCA	Translation	copper/zinc superoxide dismutase, putative, expressed	oxidation-reduction process, removal of superoxide radicals, response to copper ion, response to iron ion, response to light stimulus, response to oxidative stress, response to stress	AT2G28190.1		AT2G28190
UGGAAGGGGCAUGCAGAGGAG	LOC_Os12g13295.1	3	18.55	UGGAAGGGGCAUGCAGAGGAG	CUCCUCCGCAUCCCCCUUCUG	Translation	expressed protein	NA	NA		NA
UGGAAGGGGCAUGCAGAGGAG	LOC_Os01g03620.1	3	15.308	UGGA-AGGGGCAUGCAGAGGA	UCCUUUGCAUGCCCCUCUCCA	Cleavage	multicopper oxidase domain containing protein, expressed	Encodes a protein with multicopper oxidase activity. Located in ER. Function together with LPR2 (AT1G71040) and a P5-type ATPase (At5g23630/PDR2) in a common pathway that adjusts root meristem activity to Pi (inorganic phosphate) availability	AT1G23010		AT1G23010
UGGAAGGGGCAUGCAGAGGAG	LOC_Os01g03640.1	3	12.644	UGGA-AGGGGCAUGCAGAGGA	UCCUUUGCAUGCCCCUCUCCA	Cleavage	multicopper oxidase domain containing protein, expressed	Encodes a protein with multicopper oxidase activity. Located in ER. Function together with LPR2 (AT1G71040) and a P5-type ATPase (At5g23630/PDR2) in a common pathway that adjusts root meristem activity to Pi (inorganic phosphate) availability	AT1G23010		AT1G23010
miR535
miRNA_Acc.	Target_Acc.	Expectation	UPE	miRNA_aligned_fragment	Target_aligned_fragment	Inhibition	Target_Desc.
UGACAACGAGAGAGAGCACGC	LOC_Os03g14880.1	2.5	17.591	UGACAACGAGAGAGAGCACG	UAUGCUCUUUCUCGUUGUCA	Cleavage	expressed protein	UNKNOWN BIOLOGICAL PROCESS	AT2G41610.1		AT2G41610
UGACAACGAGAGAGAGCACGC	LOC_Os02g09080.1	2.5	15.783	UGACAACGAGAGAGAGCACG	CGUGCUCUCUCUCGUCGUCU	Cleavage	expressed protein	unknown protein; FUNCTIONS IN: molecular_function unknown;	AT2G12400		AT2G12400
UGACAACGAGAGAGAGCACGC	LOC_Os04g33560.1	3	24.05	UGACAACGAGAGAGAGCACGC	GCGUGCUCCUUCUCGUUGUUC	Cleavage	expressed protein	ZPR3 is a small-leucine zipper containing protein that is involved in the establishment of leaf polarity.	AT3G52770		AT3G52770
UGACAACGAGAGAGAGCACGC	LOC_Os04g47580.1	3	24.784	UGACAACGAGAGAGAGCACG	UGUGCUCUCACUCGUUGCCA	Translation	cyclin, putative, expressed	core cell cycle genes	AT1G76310		AT1G76310
UGACAACGAGAGAGAGCACGC	LOC_Os12g22160.1	3	18.466	UGACAACGAGAGAGAGCACG	UGUGUUCUCUCAAGUUGUCA	Translation	retrotransposon protein, putative, unclassified	NA			NA
miR820a-C
UCGGCCUCGUGGAUGGACCAG	LOC_Os03g02010.4	2	21.774	UCGGCCUCGUGGAUGGACCAG	CUGGUCCGUCCACGAGGCUGC	Cleavage	DNA methyltransferase protein, putative, expressed	A putative DNA methyltransferase with rearranged catalytic domains; similar to mammalian DNMT3 methyltransferases; contains UBA domains. The 3'-end proximal part of the gene coding region is highly methylated at both adenine and cytosine residues.	AT5G14620.1		AT5G14620
UCGGCCUCGUGGAUGGACCAG	LOC_Os03g02010.3	2	21.774	UCGGCCUCGUGGAUGGACCAG	CUGGUCCGUCCACGAGGCUGC	Cleavage	DNA methyltransferase protein, putative, expressed	A putative DNA methyltransferase with rearranged catalytic domains; similar to mammalian DNMT3 methyltransferases; contains UBA domains. The 3'-end proximal part of the gene coding region is highly methylated at both adenine and cytosine residues.	AT5G14620.1		AT5G14620
UCGGCCUCGUGGAUGGACCAG	LOC_Os03g02010.1	2	21.774	UCGGCCUCGUGGAUGGACCAG	CUGGUCCGUCCACGAGGCUGC	Cleavage	DNA methyltransferase protein, putative, expressed	A putative DNA methyltransferase with rearranged catalytic domains; similar to mammalian DNMT3 methyltransferases; contains UBA domains. The 3'-end proximal part of the gene coding region is highly methylated at both adenine and cytosine residues.	AT5G14620.1		AT5G14620
UCGGCCUCGUGGAUGGACCAG	LOC_Os03g02010.2	2	21.774	UCGGCCUCGUGGAUGGACCAG	CUGGUCCGUCCACGAGGCUGC	Cleavage	DNA methyltransferase protein, putative, expressed	A putative DNA methyltransferase with rearranged catalytic domains; similar to mammalian DNMT3 methyltransferases; contains UBA domains. The 3'-end proximal part of the gene coding region is highly methylated at both adenine and cytosine residues.	AT5G14620.1		AT5G14620
UCGGCCUCGUGGAUGGACCAG	LOC_Os11g13650.1	3	20.941	UCGGCCUCGUGGAUGGACCAG	CUGGUCCAUCUGCGAGAUCGA	Cleavage	cellulose synthase, putative, expressed	encodes a gene similar to cellulose synthase	AT4G07960.1		AT4G07960
UCGGCCUCGUGGAUGGACCAG	LOC_Os11g03310.1	2.5	15.51	UCGGCCUCGUGGAUGGACCAG	CUUGCCCAUCCACGAGGUCGA	Cleavage	no apical meristem protein, putative, expressed	AC domain containing protein 80 (NAC080); FUNCTIONS IN: sequence-specific DNA binding transcription factor activity; INVOLVED IN: multicellular organismal development, regulation of transcription;	AT5G07680.1		AT5G07680
UCGGCCUCGUGGAUGGACCAG	LOC_Os05g00996.1	3	24.327	UCGGCCUCGUGGAUGGACCAG	CUUGUCCAGCUGCGAGGCCGA	Cleavage	retrotransposon protein, putative, unclassified	NA	NA		NA
UCGGCCUCGUGGAUGGACCAG	LOC_Os10g42196.1	3	21.633	UCGGCCUCGUGGAUGGACCA	AGGUCCAACCAUGAGGCUGA	Cleavage	expressed protein	RING/FYVE/PHD zinc finger superfamily protein; FUNCTIONS IN: DNA binding, zinc ion binding; INVOLVED IN: regulation of transcription, DNA-dependent;	AT5G16680		AT5G16680
miR821a-c
AAGUCAUCAACAAAAAAGUUGAAU	LOC_Os12g16350.1	2	10.559	AAGUCAUCAACAAAAAAGUUGAAU	AUACAACUUUGUUAUUGAUGACUU	Translation	enoyl-CoA hydratase/isomerase family protein, putative, expressed	fatty acid beta-oxidation, metabolic process, response to auxin stimulus, response to cold, valine catabolic process	AT5G65940		AT5G65940
AAGUCAUCAACAAAAAAGUUGAAU	LOC_Os02g38340.1	3	15.974	AAGUCAUCAACAAAAAAGUUGA	UUGUUUUUUUUGUUGGUGAUUU	Cleavage	actin, putative, expressed	ATP binding, Arp2/3 protein complex, actin binding, actin filament organization, cell morphogenesis, cytosol, multidimensional cell growth, protein binding, structural constituent of cytoskeleton, trichome morphogenesis	AT1G13180		AT1G13180
AAGUCAUCAACAAAAAAGUUGAAU	LOC_Os12g14840.2	3	22.977	AAGUCAUCAACAAAAAAGUUG	CAACUUUUUUGCUGCUGAUUU	Translation	expressed protein	zinc finger (C3HC4-type RING finger) family protein / BRCT domain-containing protein; FUNCTIONS IN: zinc ion binding;	AT1G67180.1		AT1G67180
miR1318
UCAGGAGAGAUGACACCGAC	LOC_Os03g59790.1	0.5	24.157	UCAGGAGAGAUGACACCGAC	GUCGGUGUCGUCUCUCCUGA	Cleavage	EF hand family protein, putative	calcium ion binding, cytoplasm, double fertilization forming a zygote and endosperm	AT4G12860.1		AT4G12860
UCAGGAGAGAUGACACCGAC	LOC_Os03g59770.1	0.5	21.249	UCAGGAGAGAUGACACCGAC	GUCGGUGUCGUCUCUCCUGA	Cleavage	EF hand family protein, putative, expressed	Calcium-binding EF-hand family protein; FUNCTIONS IN: calcium ion binding; INVOLVED IN: biological_process unknown	AT4G12860.1		AT5G39670
UCAGGAGAGAUGACACCGAC	LOC_Os04g51610.1	1	24.158	UCAGGAGAGAUGACACCGAC	GUCGGUGUCAUCUCUCCUGC	Cleavage	calcium-transporting ATPase, plasma membrane-type, putative, expressed	ATP catabolic process, calcium ion transmembrane transport, calcium-transporting ATPase activity, calmodulin binding, cultured plant cell, membrane, plant callus, plasma membrane, plasmodesma, protein binding, protein self-association, response to nematode, vascular leaf	AT5G57110.1		AT5G57110
UCAGGAGAGAUGACACCGAC	LOC_Os04g51610.3	1	24.158	UCAGGAGAGAUGACACCGAC	GUCGGUGUCAUCUCUCCUGC	Cleavage	calcium-transporting ATPase, plasma membrane-type, putative, expressed	ATP catabolic process, calcium ion transmembrane transport, calcium-transporting ATPase activity, calmodulin binding, cultured plant cell, membrane, plant callus, plasma membrane, plasmodesma, protein binding, protein self-association, response to nematode, vascular leaf	AT5G57110.1		AT5G57110
UCAGGAGAGAUGACACCGAC	LOC_Os04g35590.1	3	20.132	UCAGGAGAGAUGACACCGAC	GUCGGUGUUGUCUCUGUUGA	Cleavage	thioesterase family protein, putative, expressed	Thioesterase superfamily protein; FUNCTIONS IN: hydrolase activity, acting on ester bonds, acyl-CoA thioesterase activity; INVOLVED IN: biological_process unknown	AT1G04290.1		AT1G04290
UCAGGAGAGAUGACACCGAC	LOC_Os05g07210.1	3	11.018	UCAGGAGAGAUGACACCGAC	GUCGAUCUCAUUUCUCUUGA	Cleavage	metal cation transporter, putative, expressed	member of Fe(II) transporter isolog family. Gene expression is not regulated by iron, copper, or zinc deficiency or excess.	AT2G30080		AT2G30080
UCAGGAGAGAUGACACCGAC	LOC_Os01g07600.1	3	19.69	UCAGGAGAGAUGACACCGAC	GCCGGUUUUAUCUCUCUUGA	Cleavage	expressed protein	NA	NA		NA
miR1423
AUCAGGAGAGAUGACACCGAC	LOC_Os03g59790.1	0.5	23.499	AUCAGGAGAGAUGACACCGAC	GUCGGUGUCGUCUCUCCUGAU	Cleavage	EF hand family protein, putative	calcium ion binding, cytoplasm, double fertilization forming a zygote and endosperm	AT4G12860.1		AT4G12860
AUCAGGAGAGAUGACACCGAC	LOC_Os03g59770.1	0.5	20.601	AUCAGGAGAGAUGACACCGAC	GUCGGUGUCGUCUCUCCUGAU	Cleavage	EF hand family protein, putative, expressed	Calcium-binding EF-hand family protein; FUNCTIONS IN: calcium ion binding; INVOLVED IN: biological_process unknown	AT4G12860.1		AT5G39670
AUCAGGAGAGAUGACACCGAC	LOC_Os04g35590.1	3	19.577	AUCAGGAGAGAUGACACCGAC	GUCGGUGUUGUCUCUGUUGAU	Cleavage	thioesterase family protein, putative, expressed	Thioesterase superfamily protein; FUNCTIONS IN: hydrolase activity, acting on ester bonds, acyl-CoA thioesterase activity; INVOLVED IN: biological_process unknown	AT1G04290.1		AT1G04290
AUCAGGAGAGAUGACACCGAC	LOC_Os05g07210.1	3	11.004	AUCAGGAGAGAUGACACCGAC	GUCGAUCUCAUUUCUCUUGAU	Cleavage	metal cation transporter, putative, expressed	member of Fe(II) transporter isolog family. Gene expression is not regulated by iron, copper, or zinc deficiency or excess.	AT2G30080		AT2G30080
AUCAGGAGAGAUGACACCGAC	LOC_Os08g36910.1	3	11.966	AUCAGGAGAGAUGACACCGA	UUGUGGUCGUCUCUCCUGAU	Cleavage	alpha-amylase precursor, putative, expressed	alpha-amylase activity, apoplast, extracellular region, metabolic process, response to abscisic acid stimulus, response to gibberellin stimulus, vascular leaf	AT4G25000.1		AT4G25000
AUCAGGAGAGAUGACACCGAC	LOC_Os08g36910.3	3	11.966	AUCAGGAGAGAUGACACCGA	UUGUGGUCGUCUCUCCUGAU	Cleavage	alpha-amylase precursor, putative, expressed	alpha-amylase activity, apoplast, extracellular region, metabolic process, response to abscisic acid stimulus, response to gibberellin stimulus, vascular leaf	AT4G25000.1		AT4G25000
AUCAGGAGAGAUGACACCGAC	LOC_Os08g36910.2	3	11.966	AUCAGGAGAGAUGACACCGA	UUGUGGUCGUCUCUCCUGAU	Cleavage	alpha-amylase precursor, putative, expressed	alpha-amylase activity, apoplast, extracellular region, metabolic process, response to abscisic acid stimulus, response to gibberellin stimulus, vascular leaf	AT4G25000.1		AT4G25000
miR1846e5p
AGUGAGGAGGCCGGGGCCGCU	LOC_Os08g10350.1	2.5	15.721	AGUGAGGAGGCCGGGGCCGCU	AGCUACCCUGGCCUCCUCACU	Cleavage	integral membrane family protein, putative, expressed	Encodes a Golgi-localized nucleotide-sugar transporter.	AT5G19980		AT5G19980
AGUGAGGAGGCCGGGGCCGCU	LOC_Os02g18870.1	2.5	19.058	AGUGAGGAGGCCGGGGCCGC	GCGGCCCCCGCCUCCUCGCC	Cleavage	GDSL-like lipase/acylhydrolase, putative, expressed	acting on ester bonds, carboxylesterase activity, cellular component unknown, hydrolase activity, lipid metabolic process, metabolic process	AT4G10950		AT4G10950
miR1876
AUAAGUGGGUUUGUGGGCUGGCCC	LOC_Os09g21670.1	3	15.451	AUAAGUGGGUUUGUGGGCUGGC	GCUAUCACAUAAACCCACUUAU	Cleavage	expressed protein	UNKNOWN FUNCTION			AT2G05970
miR2123
UAAAAAGUCAACGGUGUCAAAC	LOC_Os12g44350.1	0	9.524	UAAAAAGUCAACGGUGUCAAAC	GUUUGACACCGUUGACUUUUUA	Cleavage	actin, putative, expressed	actin cytoskeleton organization, chloroplast envelope, chloroplast stroma, cytoskeleton, mitochondrion, plasma membrane, plasmodesma, response to cyclopentenone, structural constituent of cytoskeleton			AT3G12110
UAAAAAGUCAACGGUGUCAAAC	LOC_Os07g17250.1	0	9.355	UAAAAAGUCAACGGUGUCAAAC	GUUUGACACCGUUGACUUUUUA	Cleavage	disease resistance RPP13-like protein 1, putative, expressed	NB-ARC domain-containing disease resistance protein; FUNCTIONS IN: protein binding; INVOLVED IN: apoptosis, defense response;			AT3G14470
UAAAAAGUCAACGGUGUCAAAC	LOC_Os08g44450.1	0.5	14.407	UAAAAAGUCAACGGUGUCAAAC	GUUUGACGCCGUUGACUUUUUA	Cleavage	L1P family of ribosomal proteins domain containing protein, expressed	Ribosomal protein L1p/L10e family; FUNCTIONS IN: structural constituent of ribosome, RNA binding; INVOLVED IN: translation, RNA processing;			AT1G08360
UAAAAAGUCAACGGUGUCAAAC	LOC_Os08g44450.2	0.5	14.407	UAAAAAGUCAACGGUGUCAAAC	GUUUGACGCCGUUGACUUUUUA	Cleavage	L1P family of ribosomal proteins domain containing protein, expressed	Ribosomal protein L1p/L10e family; FUNCTIONS IN: structural constituent of ribosome, RNA binding; INVOLVED IN: translation, RNA processing;			AT1G08360
UAAAAAGUCAACGGUGUCAAAC	LOC_Os08g44450.3	0.5	14.407	UAAAAAGUCAACGGUGUCAAAC	GUUUGACGCCGUUGACUUUUUA	Cleavage	L1P family of ribosomal proteins domain containing protein, expressed	Ribosomal protein L1p/L10e family; FUNCTIONS IN: structural constituent of ribosome, RNA binding; INVOLVED IN: translation, RNA processing;			AT1G08360
UAAAAAGUCAACGGUGUCAAAC	LOC_Os08g28710.1	0.5	10.028	UAAAAAGUCAACGGUGUCAAAC	GUUUGACGCCGUUGACUUUUUA	Cleavage	receptor protein kinase CRINKLY4 precursor, putative, expressed	CRINKLY4 related 3 (CCR3); FUNCTIONS IN: kinase activity; INVOLVED IN: protein amino acid phosphorylation;			AT3G55950
UAAAAAGUCAACGGUGUCAAAC	LOC_Os12g40560.1	0.5	11.05	UAAAAAGUCAACGGUGUCAAAC	GUUUGACACCGUUGAUUUUUUA	Cleavage	KH domain containing protein, putative, expressed	flowering locus KH domain (FLK); FUNCTIONS IN: RNA binding, nucleic acid binding; INVOLVED IN: positive regulation of flower development;			AT3G04610
UAAAAAGUCAACGGUGUCAAAC	LOC_Os12g40560.2	0.5	11.05	UAAAAAGUCAACGGUGUCAAAC	GUUUGACACCGUUGAUUUUUUA	Cleavage	KH domain containing protein, putative, expressed	flowering locus KH domain (FLK); FUNCTIONS IN: RNA binding, nucleic acid binding; INVOLVED IN: positive regulation of flower development;			AT3G04610
UAAAAAGUCAACGGUGUCAAAC	LOC_Os02g49880.1	0.5	14.331	UAAAAAGUCAACGGUGUCAAAC	GUUUGACGCCGUUGACUUUUUA	Cleavage	CCT/B-box zinc finger protein, putative, expressed	B-box type zinc finger protein with CCT domain; FUNCTIONS IN: sequence-specific DNA binding transcription factor activity, zinc ion binding; INVOLVED IN: regulation of transcription;			AT1G25440
UAAAAAGUCAACGGUGUCAAAC	LOC_Os02g43370.1	0.5	12.51	UAAAAAGUCAACGGUGUCAAAC	GUUUGACAUCGUUGACUUUUUA	Cleavage	transposon protein, putative, unclassified, expressed	NA			NA
UAAAAAGUCAACGGUGUCAAAC	LOC_Os07g39290.1	0	11.99	UAAAAAGUCAACGGUGUCAAA	UUUGACACCGUUGACUUUUUA	Cleavage	ruvB-like, putative, expressed	P-loop containing nucleoside triphosphate hydrolases superfamily protein; FUNCTIONS IN: DNA helicase activity, nucleoside-triphosphatase activity, nucleotide binding, ATP binding;			AT5G67630
UAAAAAGUCAACGGUGUCAAAC	LOC_Os09g30454.1	1	8.631	UAAAAAGUCAACGGUGUCAAAC	GUUUGAUGCCGUUGACUUUUUA	Cleavage	OsWAK87 - OsWAK receptor-like protein kinase, expressed	encodes a wall-associated kinase			AT1G21240
UAAAAAGUCAACGGUGUCAAAC	LOC_Os12g01680.1	1.5	11.83	UAAAAAGUCAACGGUGUCAAAC	GUUUGACGCCGUUGACUUUUUU	Cleavage	macrophage migration inhibitory factor, putative	Tautomerase/MIF superfamily protein; FUNCTIONS IN: molecular_function unknown; INVOLVED IN: inflammatory response, response to other organism			AT5G01650
UAAAAAGUCAACGGUGUCAAAC	LOC_Os03g62330.1	1.5	9.469	UAAAAAGUCAACGGUGUCAAAC	GUUUGACGCCGUUGACUUUUUU	Cleavage	expressed protein	hydroxyproline-rich glycoprotein family protein			AT1G21695
UAAAAAGUCAACGGUGUCAAAC	LOC_Os07g05550.1	1.5	7.46	UAAAAAGUCAACGGUGUCAAAC	GUUUGACGCCGUUGACUUUUUU	Cleavage	expressed protein	NA			NA
UAAAAAGUCAACGGUGUCAAAC	LOC_Os04g40530.1	0.5	17.408	UAAAAAGUCAACGGUGUCAAA	UUUGACACUGUUGACUUUUUA	Cleavage	methyltransferase domain containing protein, expressed	S-adenosyl-L-methionine-dependent methyltransferases superfamily protein; FUNCTIONS IN: methyltransferase activity;			AT3G01660
UAAAAAGUCAACGGUGUCAAAC	LOC_Os07g39830.1	0.5	12.223	UAAAAAGUCAACGGUGUCAAA	UUUGACAUCGUUGACUUUUUA	Cleavage	expressed protein	NA			NA
UAAAAAGUCAACGGUGUCAAAC	LOC_Os03g60890.1	1.5	10.812	UAAAAAGUCAACGGUGUCAAAC	GUUUGACGCCGUUGACUUUUUU	Cleavage	calmodulin binding protein, putative, expressed	Calmodulin-binding protein			AT4G25800
UAAAAAGUCAACGGUGUCAAAC	LOC_Os01g02780.1	1.5	4.255	UAAAAAGUCAACGGUGUCAAAC	GUUUGACGCCGUUGACUUUUUU	Cleavage	TAK33, putative, expressed	Protein kinase superfamily protein; FUNCTIONS IN: kinase activity; INVOLVED IN: protein amino acid phosphorylation;			AT1G66910
UAAAAAGUCAACGGUGUCAAAC	LOC_Os10g41999.1	1.5	8.089	UAAAAAGUCAACGGUGUCAAAC	GUUUGACACCGUUGACUUCUUA	Cleavage	RALFL27 - Rapid ALkalinization Factor RALF family protein precursor, expressed	NA			NA
UAAAAAGUCAACGGUGUCAAAC	LOC_Os02g34950.1	1	8.633	UAAAAAGUCAACGGUGUCAAAC	GUUUGACACCAUUGACUUUUUA	Cleavage	ATP binding protein, putative, expressed	ATP binding, cell division, embryo development, embryo development ending in seed dormancy, microtubule, nucleotide binding			AT5G22370
UAAAAAGUCAACGGUGUCAAAC	LOC_Os07g49140.1	1	13.577	UAAAAAGUCAACGGUGUCAAAC	GUUUGACACCAUUGACUUUUUA	Cleavage	expressed protein	Encodes a subunit of the WAVE complex. The WAVE complex is required for activation of ARP2/3 complex which functions in actin microfilament nucleation and branching. Mutations cause defects in both the actin and microtubule cytoskeletons that result in aberrant epidermal cell expansion.			AT2G38440
UAAAAAGUCAACGGUGUCAAAC	LOC_Os01g45830.1	2	10.473	UAAAAAGUCAACGGUGUCAAAC	GUUUGACGCCGUUGGCUUUUUU	Cleavage	sulfate transporter, putative, expressed	sulfate transmembrane transporters; FUNCTIONS IN: sulfate transmembrane transporter activity; INVOLVED IN: response to salt stress ion transmembrane transport, molybdate ion export from vacuole, molybdate ion transport, sulfate transport			AT1G80310								ORE9, an F-Box Protein That Regulates Leaf Senescence in Arabidopsis.

## Sheet: Sheet2
	Target_Desc.
	no apical meristem protein, putative, expressed
	no apical meristem protein, putative, expressed
	No apical meristem protein, putative, expressed
	transposon protein, putative, CACTA, En/Spm sub-class
	no apical meristem protein
	OsCML22 - Calmodulin-related calcium sensor protein, expressed
	heavy metal transport/detoxification protein, putative, expressed
	no apical meristem protein, putative, expressed
	no apical meristem protein, putative, expressed
	No apical meristem protein, putative, expressed
	retrotransposon protein, putative, unclassified
	transposon protein, putative, CACTA, En/Spm sub-class
	no apical meristem protein, putative, expressed
	no apical meristem protein, putative, expressed
	No apical meristem protein, putative, expressed
	hypothetical protein
	ubiquitin family protein, putative
	hypothetical protein
	AGAP003819-PA, putative, expressed
	retrotransposon protein, putative, SINE subclass, expressed
	retrotransposon protein, putative, SINE subclass, expressed
	retrotransposon protein, putative, SINE subclass, expressed
	retrotransposon protein, putative, SINE subclass, expressed
	retrotransposon protein, putative, SINE subclass, expressed
	retrotransposon protein, putative, SINE subclass, expressed
	OsSPL19 - SBP-box gene family member, expressed
	OsSPL18 - SBP-box gene family member, expressed
	OsSPL17 - SBP-box gene family member, expressed
	OsSPL16 - SBP-box gene family member, expressed
	OsSPL14 - SBP-box gene family member, expressed
	OsSPL2 - SBP-box gene family member, expressed
	OsSPL11 - SBP-box gene family member, expressed
	OsSPL4 - SBP-box gene family member, expressed
	OsSPL4 - SBP-box gene family member, expressed
	OsSPL3 - SBP-box gene family member, expressed
	OsSPL3 - SBP-box gene family member, expressed
	retrotransposon protein, putative, unclassified, expressed
	OsSPL13 - SBP-box gene family member, expressed
	OsSPL13 - SBP-box gene family member, expressed
	protein kinase domain containing protein, expressed
	plant-specific domain TIGR01589 family protein, putative, expressed
	expressed protein
	OsSPL19 - SBP-box gene family member, expressed
	OsSPL18 - SBP-box gene family member, expressed
	OsSPL17 - SBP-box gene family member, expressed
	OsSPL16 - SBP-box gene family member, expressed
	OsSPL14 - SBP-box gene family member, expressed
	OsSPL2 - SBP-box gene family member, expressed
	plant-specific domain TIGR01589 family protein, putative, expressed
	OsSPL13 - SBP-box gene family member, expressed
	OsSPL13 - SBP-box gene family member, expressed
	clathrin adaptor complex small chain domain containing protein, expressed
	OsSPL3 - SBP-box gene family member, expressed
	OsSPL3 - SBP-box gene family member, expressed
	clathrin adaptor complex small chain domain containing protein, expressed
	OsSPL11 - SBP-box gene family member, expressed
	OsSPL4 - SBP-box gene family member, expressed
	OsSPL4 - SBP-box gene family member, expressed
	Target_Desc.
	retrotransposon protein, putative, unclassified
	hypothetical protein
	conserved hypothetical protein
	retrotransposon protein, putative, unclassified
	START domain containing protein, expressed
	START domain containing protein, expressed
	START domain containing protein, expressed
	START domain containing protein, expressed
	START domain containing protein, expressed
	START domain containing protein, expressed
	START domain containing protein, expressed
	START domain containing protein, expressed
	START domain containing protein, expressed
	NBS-LRR disease resistance protein, putative, expressed
	transporter, major facilitator family, putative, expressed
	transporter, major facilitator family, putative, expressed
	hypothetical protein
	serine/threonine-protein kinase receptor precursor, putative
	retinol dehydrogenase, putative, expressed
	retinol dehydrogenase, putative, expressed
	NBS-LRR disease resistance protein, putative, expressed
	transporter, major facilitator family, putative, expressed
	transporter, major facilitator family, putative, expressed
	hypothetical protein
	serine/threonine-protein kinase receptor precursor, putative
	retinol dehydrogenase, putative, expressed
	retinol dehydrogenase, putative, expressed
	NBS-LRR disease resistance protein, putative, expressed
	hypothetical protein
	transporter, major facilitator family, putative, expressed
	transporter, major facilitator family, putative, expressed
	serine/threonine-protein kinase receptor precursor, putative
	retinol dehydrogenase, putative, expressed
	retinol dehydrogenase, putative, expressed
	NBS-LRR disease resistance protein, putative, expressed
	hypothetical protein
	transporter, major facilitator family, putative, expressed
	transporter, major facilitator family, putative, expressed
	serine/threonine-protein kinase receptor precursor, putative
	retinol dehydrogenase, putative, expressed
	retinol dehydrogenase, putative, expressed
	NBS-LRR disease resistance protein, putative, expressed
	hypothetical protein
	transporter, major facilitator family, putative, expressed
	transporter, major facilitator family, putative, expressed
	serine/threonine-protein kinase receptor precursor, putative
	retinol dehydrogenase, putative, expressed
	retinol dehydrogenase, putative, expressed
	NBS-LRR disease resistance protein, putative, expressed
	hypothetical protein
	transporter, major facilitator family, putative, expressed
	transporter, major facilitator family, putative, expressed
	serine/threonine-protein kinase receptor precursor, putative
	retinol dehydrogenase, putative, expressed
	retinol dehydrogenase, putative, expressed
	NBS-LRR disease resistance protein, putative, expressed
	hypothetical protein
	transporter, major facilitator family, putative, expressed
	transporter, major facilitator family, putative, expressed
	serine/threonine-protein kinase receptor precursor, putative
	retinol dehydrogenase, putative, expressed
	retinol dehydrogenase, putative, expressed
	NBS-LRR disease resistance protein, putative, expressed
	hypothetical protein
	transporter, major facilitator family, putative, expressed
	transporter, major facilitator family, putative, expressed
	serine/threonine-protein kinase receptor precursor, putative
	retinol dehydrogenase, putative, expressed
	retinol dehydrogenase, putative, expressed
	NBS-LRR disease resistance protein, putative, expressed
	transporter, major facilitator family, putative, expressed
	transporter, major facilitator family, putative, expressed
	hypothetical protein
	serine/threonine-protein kinase receptor precursor, putative
	retinol dehydrogenase, putative, expressed
	retinol dehydrogenase, putative, expressed
	NB-ARC domain containing protein
	retrotransposon protein, putative, Ty3-gypsy subclass
	DUF623 domain containing protein, expressed
	cysteine-rich receptor-like protein kinase 28 precursor, putative, expressed
	peptide transporter PTR2, putative, expressed
	peptide transporter PTR2, putative, expressed
	PINHEAD, putative, expressed
	PINHEAD, putative, expressed
	PINHEAD, putative, expressed
	PINHEAD, putative, expressed
	PINHEAD, putative, expressed
	hypothetical protein
	expressed protein
	PINHEAD, putative, expressed
	DNAJ heat shock N-terminal domain-containing protein, putative, expressed
	allyl alcohol dehydrogenase, putative, expressed
	chalcone isomerase 3, putative, expressed
	pre-mRNA-processing-splicing factor 8, putative, expressed
	NADPH-dependent FMN reductase domain containing protein, expressed
	NADPH-dependent FMN reductase domain containing protein, expressed
	remorin C-terminal domain containing protein, putative, expressed
	ribosomal protein S12 containing protein
	nuclear transcription factor Y subunit, putative, expressed
	nuclear transcription factor Y subunit, putative, expressed
	nuclear transcription factor Y subunit, putative, expressed
	expressed protein
	expressed protein
	expressed protein
	expressed protein
	nuclear transcription factor Y subunit, putative, expressed
	nuclear transcription factor Y subunit, putative, expressed
	nuclear transcription factor Y subunit, putative, expressed
	nuclear transcription factor Y subunit, putative, expressed
	nuclear transcription factor Y subunit, putative, expressed
	nuclear transcription factor Y subunit, putative, expressed
	nuclear transcription factor Y subunit, putative, expressed
	nuclear transcription factor Y subunit, putative, expressed
	nuclear transcription factor Y subunit, putative, expressed
	pentatricopeptide, putative, expressed
	ribosomal protein S12 containing protein
	nuclear transcription factor Y subunit, putative, expressed
	nuclear transcription factor Y subunit, putative, expressed
	nuclear transcription factor Y subunit, putative, expressed
	nuclear transcription factor Y subunit, putative, expressed
	nuclear transcription factor Y subunit, putative, expressed
	nuclear transcription factor Y subunit, putative, expressed
	nuclear transcription factor Y subunit, putative, expressed
	nuclear transcription factor Y subunit, putative, expressed
	nuclear transcription factor Y subunit, putative, expressed
	nuclear transcription factor Y subunit, putative, expressed
	nuclear transcription factor Y subunit, putative, expressed
	nuclear transcription factor Y subunit, putative, expressed
	expressed protein
	expressed protein
	expressed protein
	expressed protein
	plastocyanin-like domain containing protein, putative, expressed
	OsFBL27 - F-box domain and LRR containing protein, expressed
	eukaryotic translation initiation factor 5B, putative, expressed
	L-ascorbate oxidase precursor, putative, expressed
	plastocyanin-like domain containing protein, putative, expressed
	laccase precursor protein, putative, expressed
	arabinogalactan protein, putative, expressed
	copper/zinc superoxide dismutase, putative, expressed
	copper/zinc superoxide dismutase, putative, expressed
	expressed protein
	multicopper oxidase domain containing protein, expressed
	multicopper oxidase domain containing protein, expressed
	Target_Desc.
	expressed protein
	expressed protein
	expressed protein
	cyclin, putative, expressed
	retrotransposon protein, putative, unclassified
	DNA methyltransferase protein, putative, expressed
	DNA methyltransferase protein, putative, expressed
	DNA methyltransferase protein, putative, expressed
	DNA methyltransferase protein, putative, expressed
	cellulose synthase, putative, expressed
	no apical meristem protein, putative, expressed
	retrotransposon protein, putative, unclassified
	expressed protein
	DNA methyltransferase protein, putative, expressed
	DNA methyltransferase protein, putative, expressed
	DNA methyltransferase protein, putative, expressed
	DNA methyltransferase protein, putative, expressed
	cellulose synthase, putative, expressed
	no apical meristem protein, putative, expressed
	retrotransposon protein, putative, unclassified
	expressed protein
	DNA methyltransferase protein, putative, expressed
	DNA methyltransferase protein, putative, expressed
	DNA methyltransferase protein, putative, expressed
	DNA methyltransferase protein, putative, expressed
	cellulose synthase, putative, expressed
	no apical meristem protein, putative, expressed
	retrotransposon protein, putative, unclassified
	expressed protein
	enoyl-CoA hydratase/isomerase family protein, putative, expressed
	actin, putative, expressed
	expressed protein
	enoyl-CoA hydratase/isomerase family protein, putative, expressed
	actin, putative, expressed
	expressed protein
	enoyl-CoA hydratase/isomerase family protein, putative, expressed
	actin, putative, expressed
	expressed protein
	EF hand family protein, putative
	EF hand family protein, putative, expressed
	calcium-transporting ATPase, plasma membrane-type, putative, expressed
	calcium-transporting ATPase, plasma membrane-type, putative, expressed
	thioesterase family protein, putative, expressed
	metal cation transporter, putative, expressed
	expressed protein
	EF hand family protein, putative
	EF hand family protein, putative, expressed
	thioesterase family protein, putative, expressed
	metal cation transporter, putative, expressed
	alpha-amylase precursor, putative, expressed
	alpha-amylase precursor, putative, expressed
	alpha-amylase precursor, putative, expressed
	integral membrane family protein, putative, expressed
	GDSL-like lipase/acylhydrolase, putative, expressed
	expressed protein
	actin, putative, expressed
	disease resistance RPP13-like protein 1, putative, expressed
	L1P family of ribosomal proteins domain containing protein, expressed
	L1P family of ribosomal proteins domain containing protein, expressed
	L1P family of ribosomal proteins domain containing protein, expressed
	receptor protein kinase CRINKLY4 precursor, putative, expressed
	KH domain containing protein, putative, expressed
	KH domain containing protein, putative, expressed
	CCT/B-box zinc finger protein, putative, expressed
	transposon protein, putative, unclassified, expressed
	ruvB-like, putative, expressed
	OsWAK87 - OsWAK receptor-like protein kinase, expressed
	macrophage migration inhibitory factor, putative
	expressed protein
	expressed protein
	methyltransferase domain containing protein, expressed
	expressed protein
	calmodulin binding protein, putative, expressed
	TAK33, putative, expressed
	RALFL27 - Rapid ALkalinization Factor RALF family protein precursor, expressed
	ATP binding protein, putative, expressed
	expressed protein
	sulfate transporter, putative, expressed
