# Supplementary material for: Identification and Comparative Analysis of MicroRNAs Associated with Low-N Tolerance in Rice Genotypes
Source: PLoS One. 2012 Dec 5;7(12):e50261. doi: 10.1371/journal.pone.0050261 (PMC3515565; doi:10.1371/journal.pone.0050261)
Supplement: Table S4 — Complete list of comparative Ct values of nine miRNAs significantly varied (in leaves and roots) between IC-547557 and Vivek Dhan. (XLSX) [file pone.0050261.s004.xlsx]

## Sheet: Sheet1
Supplemental File 4. Quantitative real-time PCR results for 9 investigated miR species 0f Oryza sativa.
Values are given as Ct number for each miR species analysed in Vivek Dhan and IC-547557 Rice genotypes grown under nitrogen limitation.BR -Biological replicate, TR- technical replicates
Leaves Ct values
	VIVEK DAHAN-62						Avg	SD	SE	IC-547557
Ct	NITROGEN LIMITATION REPLETES									NITROGEN LIMITATION REPLETES
miRNA	1st BR		2nd BR		3rdBR					1st BR		2nd BR		3rdBR
	1st TR	2nd TR	1st TR	2nd TR	1st TR	2nd TR				1st TR	2nd TR	1st TR	2nd TR	1st TR	2nd TR	AVG	std	SE
miRNA156	25.98	26.18	26.33	26.37	25.79	27.06	26.285	0.437938	0.178788	30.29	29.84	29.42	29.56	29.57	29.65	29.7217	0.310575	0.126792
miRNA164	21.36	21.33	21.23	21.22	21.72	22.29	21.525	0.416785	0.170152	25.73	25.82	25.82	25.97	25.85	25.83	25.8367	0.0773736	0.0315876
miRNA166	28.58	28.55	28.53	28.18	28.9718	28.894	28.6176	0.285308	0.116476	28.9988	28.71	28.9168	28.95	28.9718	28.894	28.9069	0.103495	0.0422518
miRNA167	20.33	20.12	20.57	20.61	20.23	20.27	20.355	0.19491	0.0795718	23.24	23.28	23.26	23.23	23.87	23.81	23.4483	0.304461	0.124296
miRNA168	21.99	21.89	21.87	22.82	22.12	21.92	22.1017	0.363396	0.148356	22.8	22.82	22.83	22.91	22.78	22.89	22.8383	0.0511534	0.0208833
miRNA528	21.53	21.55	21.11	21.76	21.62	21.78	21.5583	0.243098	0.0992444	30.77	30.67	30.8	30.83	30.78	31	30.8083	0.108336	0.0442279
miRNA820	21.63	21.66	21	21.48	21.67	21.56	21.5	0.255108	0.104147	24.98	24.64	24.56	25.23	24.67	24.68	24.7933	0.257501	0.105124
miRNA821	21.59	21.6	21.79	22.63	21.23	21.67	21.7517	0.46923	0.191562	27.92	27	27.81	27.93	27.91	27.89	27.7433	0.366697	0.149703
miRNA1318	26.65	26.46	26.32	26.55	26.56	27.45	26.665	0.400437	0.163478	29.74	29.83	29.81	29.31	29.9886	30.8254	29.9173	0.49981	0.204047
miRNA159	20.22	20.26	20.17	20.06	19.87	20.15	20.12			20.47	20.39	20.43	20.67	20.38	20.37	20.4517	0.113211	0.0462181
	Ct values roots sample
	VIVEK DAHAN-62						AVG	SD	SE	IC-547557						AVG	SD	SE
Ct	NITROGEN LIMITATION REPLETES									NITROGEN LIMITATION REPLETES
miRNA	1st BR		2nd BR		3rdBR					1st BR		2nd BR		3rdBR
	1st TR	2nd TR	1st TR	2nd TR	1st TR	2nd TR				1st TR	2nd TR	1st TR	2nd TR	1st TR	2nd TR
miRNA156	24.83	24.82	24.85	24.78	23.67	24.83	24.63	0.470872	0.192232	27.55	27.68	27.25	27.43	27.67	26.82	27.4	0.32668	0.133367
miRNA164	26.46	26.78	26.78	26.43	26.65	27.65	26.7917	0.44674	0.182381	29.89	30.09	30.2	30.21	30.31	29.78	30.08	0.205134	0.0837456
miRNA166	26.27	27.32	27.23	26.34	27.36	27.19	26.9517	0.505071	0.206194	28.26	27.93	28.42	28.12	28.32	27.93	28.1633	0.205199	0.0837722
miRNA167	22.59	22.57	22.99	22.81	22.45	23	22.735	0.23253	0.0949298	27.77	27.86	28.78	28.77	28.56	28.76	28.4167	0.47399	0.193506
miRNA168	21.2	21.22	20.73	20.78	20.92	20.99	20.9733	0.20588	0.0840502	28.96	28.74	29.9	28.81	28.93	28.94	29.0467	0.426786	0.174235
miRNA528	24.13	24.13	23.99	24.43	24.56	25.16	24.4	0.428486	0.174929	25.73	25.66	24.69	24.63	25.73	25.78	25.37	0.551616	0.225196
miRNA820	25.99	25.91	25.92	25.9	25.96	25.99	25.945	0.0403733	0.0164823	24.69	24.71	24.77	24.78	24.12	24.98	24.675	0.290706	0.11868
miRNA821	30.93	30.94	30.83	30.78	30.67	30.32	30.745	0.231063	0.094331	30.11	30.12	30.12	30.11	30.32	30.74	30.2533	0.252164	0.102946
miRNA1318	30.93	30.94	30.83	30.78	30.67	30.32	30.745	0.231063	0.094331	30.11	30.12	30.12	30.11	30.32	30.74	30.2533	0.252164	0.102946
miRNA159	20.36	20.35	20.25	20.35	20.37	20.31	20.3317	0.0449073	0.0183333	20.64	20.68	20.63	20.88	20.69	20.49	20.6683	0.126082	0.0514728

## Sheet: Sheet2
∆CT numbers calculated with the reference miRNA159 as well as the average ∆∆CT values for the comparisons IC-547557 vs. VIVEK DHAN for both leaves and roots.Average ∆∆CT values ≥ ± 3 treated as significant.
			VIVEK DHAN-62				AVG	SD	SE			IC-547557				AVG	SD	SE	∆∆Ct(∆CtVIVEK DHAN−∆CtIC547557) leaves						Avarage	SD	SE
∆Ct	NITROGEN LIMITATION REPLETES(leaves)									NITROGEN LIMITATION REPLETES (leaves)
miRNA	1st BR		2nd BR		3rdBR					1st BR		2nd BR		3rdBR					1st BR		2nd BR		3rdBR
	1st TR	2nd TR	1st TR	2nd TR	1st TR	2nd TR				1st TR	2nd TR	1st TR	2nd TR	1st TR	2nd TR				1st TR	2nd TR	3rdTR	1st TR	2nd TR	3rd TR
miRNA156	5.86	6.06	6.21	6.25	5.67	6.94	6.165	0.437938	0.178788	9.84	9.39	8.97	9.11	9.12	9.2	9.27167	0.310575	0.126792	-3.98	-3.33	-2.76	-2.86	-3.45	-2.26	-3.10667	0.604704	0.246869
miRNA164	1.24	1.21	1.11	1.1	1.6	2.17	1.405	0.416785	0.170152	5.28	5.37	5.37	5.52	5.4	5.38	5.38667	0.0773736	0.0315876	-4.04	-4.16	-4.26	-4.42	-3.8	-3.21	-3.98167	0.432038	0.176379
miRNA166	8.46	8.43	8.41	8.06	8.85182	8.77396	8.49763	0.285308	0.116476	8.54882	8.26	8.46676	8.5	8.52182	8.44396	8.4569	0.103495	0.0422518	-0.088821	0.17	-0.056761	-0.44	0.33	0.33	0.0407363	0.297138	0.121306
miRNA167	0.21	0	0.45	0.49	0.11	0.15	0.235	0.19491	0.0795718	2.79	2.83	2.81	2.78	3.42	3.36	2.99833	0.304461	0.124296	-2.58	-2.83	-2.36	-2.29	-3.31	-3.21	-2.76333	0.429682	0.175417
miRNA168	1.87	1.77	1.75	2.7	2	1.8	1.98167	0.363396	0.148356	2.35	2.37	2.38	2.46	2.33	2.44	2.38833	0.0511534	0.0208833	-0.48	-0.6	-0.63	0.24	-0.33	-0.64	-0.406667	0.337974	0.137977
miRNA528	1.41	1.43	0.99	1.64	1.5	1.66	1.43833	0.243098	0.0992444	10.32	10.22	10.35	10.38	10.33	10.55	10.3583	0.108336	0.0442279	-8.91	-8.79	-9.36	-8.74	-8.83	-8.89	-8.92	0.224499	0.0916515
miRNA820	1.51	1.54	0.88	1.36	1.55	1.44	1.38	0.255108	0.104147	4.53	4.19	4.11	4.78	4.22	4.23	4.34333	0.257501	0.105124	-3.02	-2.65	-3.23	-3.42	-2.67	-2.79	-2.96333	0.31532	0.128729
miRNA821	1.47	1.48	1.67	2.51	1.11	1.55	1.63167	0.46923	0.191562	7.47	6.55	7.36	7.48	7.46	7.44	7.29333	0.366697	0.149703	-6	-5.07	-5.69	-4.97	-6.35	-5.89	-5.66167	0.542159	0.221336
miRNA1318	6.53	6.34	6.2	6.43	6.44	7.33	6.545	0.400437	0.163478	9.29	9.38	9.36	8.86	9.53863	10.3754	9.46733	0.49981	0.204047	-2.76	-3.04	-3.16	-2.43	-3.09863	-3.04536	-2.92233	0.277594	0.113327
			VIVEK DHAN-62				AVG	SD	SE			IC-547557				AVG	SD	SE	∆∆Ct(∆CtVIVEK DHAN−∆CtIC547557) Roots						Avarage	SD	SE
∆Ct	NITROGEN LIMITATION REPLETES ROOTS									NITROGEN LIMITATION REPLETES ROOTS
miRNA	1st BR		2nd BR		3rdBR					1st BR		2nd BR		3rdBR					1st BR		2nd BR		3rdBR
	1st TR	2nd TR	1st TR	2nd TR	1st TR	2nd TR				1st TR	2nd TR	1st TR	2nd TR	1st TR	2nd TR				1st TR	2nd TR	3rdTR	1st TR	2nd TR	3rd TR
miRNA156	4.5	4.49	4.52	4.45	3.34	4.5	4.3	0.470872	0.192232	6.88	7.01	6.58	6.76	7	6.15	6.73	0.32668	0.133367	-2.38	-2.52	-2.06	-2.31	-3.66	-1.65	-2.43	0.675751	0.275874
miRNA164	6.13	6.45	6.45	6.1	6.32	7.32	6.46167	0.44674	0.182381	9.22	9.42	9.53	9.54	9.64	9.11	9.41	0.205134	0.0837456	-3.09	-2.97	-3.08	-3.44	-3.32	-1.79	-2.94833	0.593209	0.242176
miRNA166	5.94	6.99	6.9	6.01	7.03	6.86	6.62167	0.505071	0.206194	7.59	7.26	7.75	7.45	7.65	7.26	7.49333	0.205199	0.0837722	-1.65	-0.27	-0.85	-1.44	-0.62	-0.4	-0.871667	0.56162	0.22928
miRNA167	2.26	2.24	2.66	2.48	2.12	2.67	2.405	0.23253	0.0949298	7.1	7.19	8.11	8.1	7.89	8.09	7.74667	0.47399	0.193506	-4.84	-4.95	-5.45	-5.62	-5.77	-5.42	-5.34167	0.369833	0.150984
miRNA168	0.87	0.89	0.4	0.45	0.59	0.66	0.643333	0.20588	0.0840502	8.29	8.07	9.23	8.14	8.26	8.27	8.37667	0.426786	0.174235	-7.42	-7.18	-8.83	-7.69	-7.67	-7.61	-7.73333	0.570637	0.232962
miRNA528	1.93	1.95	1.85	1.9	2.51	2.05	2.03167	0.243509	0.0994122	6.32	6.26	5.98	6.22	5.23	5.29	5.88333	0.496817	0.202824	-4.39	-4.31	-4.13	-4.32	-2.72	-3.24	-3.85167	0.700212	0.28586
miRNA820	3.8	3.8	3.66	4.1	4.23	4.83	4.07	0.428486	0.174929	5.06	4.99	4.02	3.96	5.06	5.11	4.7	0.551616	0.225196	-1.26	-1.19	-0.36	0.14	-0.83	-0.28	-0.63	0.554761	0.22648
miRNA821	5.66	5.58	5.59	5.57	5.63	5.66	5.615	0.0403733	0.0164823	4.02	4.04	4.1	4.11	3.45	4.31	4.005	0.290706	0.11868	1.64	1.54	1.49	1.46	2.18	1.35	1.61	0.295025	0.120444
miRNA1318	10.6	10.61	10.5	10.45	10.34	9.99	10.415	0.231063	0.094331	9.44	9.45	9.45	9.44	9.65	10.07	9.58333	0.252164	0.102946	1.16	1.16	1.05	1.01	0.69	-0.08	0.831667	0.478808	0.195472
